# Supplementary material for: Determination of the genome-scale metabolic network of Bartonella quintana str. Toulouse to optimize growth for its use as chassis for synthetic biology
Source: Front Bioeng Biotechnol. 2025 Mar 27;13:1527084. doi: 10.3389/fbioe.2025.1527084 (PMC11983613; doi:10.3389/fbioe.2025.1527084)
Supplement: Supplementary file 1 [file Table2.xlsx]

## Sheet: bquint_pruned_fluxes
Reaction.ID	Reaction.Name	Reaction.Expression	Flux
bio1	BIOMASS	48.752916 H2O_c0 + 54.119975 ATP_c0 + 0.001787 NAD_c0 + 4.5e-05 NADH_c0 + 0.000335 NADPH_c0 + 0.000112 NADP_c0 + 0.000168 CoA_c0 + 0.012379 NH3_c0 + 0.000223 FAD_c0 + 0.000223 Pyridoxal_phosphate_c0 + 0.000223 S_Adenosyl_L_methionine_c0 + 0.000279 Acetyl_CoA_c0 + 0.255712 L_Glutamate_c0 + 0.000223 Heme_c0 + 0.000658 Mn2_plus__c0 + 0.595297 Glycine_c0 + 0.000324 Zn2_plus__c0 + 0.499149 L_Alanine_c…	4.19479
EX_cpd00001_e0	EX_H2O_e0	H2O_e0 <=>	44.7682
EX_cpd00007_e0	EX_O2_e0	O2_e0 <=>	-15
EX_cpd00009_e0	EX_Phosphate_e0	Phosphate_e0 <=>	0
EX_cpd00011_e0	EX_CO2_e0	CO2_e0 <=>	44.9637
EX_cpd00023_e0	EX_L_Glutamate_e0	L_Glutamate_e0 <=>	0
EX_cpd00024_e0	EX_2_Oxoglutarate_e0	2_Oxoglutarate_e0 <=>	-13.7926
EX_cpd00028_e0	EX_Heme_e0	Heme_e0 <=>	0
EX_cpd00030_e0	EX_Mn2_plus__e0	Mn2_plus__e0 <=>	-0.00276017
EX_cpd00033_e0	EX_Glycine_e0	Glycine_e0 <=>	0
EX_cpd00034_e0	EX_Zn2_plus__e0	Zn2_plus__e0 <=>	-0.00135911
EX_cpd00035_e0	EX_cpd00035_e0	L_alanine_e0 <=>	0
EX_cpd00039_e0	EX_cpd00039_e0	L_lysine_e0 <=>	0
EX_cpd00041_e0	EX_L_Aspartate_e0	L_Aspartate_e0 <=>	-6.49548
EX_cpd00047_c0	EX_cpd00047_c0	Formate_c0 -->	0.00561263
EX_cpd00051_e0	EX_cpd00051_e0	L_arginine_e0 <=>	-1.20567
EX_cpd00053_e0	EX_cpd00053_e0	L_Glutamine_e0 <=>	-4.34361
EX_cpd00054_e0	EX_L_Serine_e0	L_Serine_e0 <=>	-5.21841
EX_cpd00058_e0	EX_Cu2_plus__e0	Cu2_plus__e0 <=>	-0.00282729
EX_cpd00063_e0	EX_Ca2_plus__e0	Ca2_plus__e0 <=>	-0.0207726
EX_cpd00065_e0	EX_L_Tryptophan_e0	L_Tryptophan_e0 <=>	-0.231695
EX_cpd00066_e0	EX_L_Phenylalanine_e0	L_Phenylalanine_e0 <=>	-0.75515
EX_cpd00067_e0	EX_H_plus__e0	H_plus__e0 <=>	-36.9019
EX_cpd00080_e0	EX_Glycerol_3_phosphate_e0	Glycerol_3_phosphate_e0 <=>	0
EX_cpd00085_e0	EX_cpd00085_e0	--> beta_alanine_e0	0.0032216
EX_cpd00099_e0	EX_Cl__e0	Cl__e0 <=>	-0.0207726
EX_cpd00104_e0	EX_BIOT_e0	BIOT_e0 <=>	-8.38957e-06
EX_cpd00107_e0	EX_L_Leucine_e0	L_Leucine_e0 <=>	-1.83639
EX_cpd00117_e0	EX_D_Alanine_e0	D_Alanine_e0 <=>	-1.67238
EX_cpd00119_e0	EX_cpd00119_e0	L_Histidine_e0 <=>	-0.386155
EX_cpd00132_e0	EX_cpd00132_e0	L_Asparagine_e0 <=>	-0.982553
EX_cpd00133_e0	EX_cpd00133_e0	--> Nicotinamide_e0	0.00955992
EX_cpd00137_e0	EX_Citrate_e0	Citrate_e0 <=>	-0.0623178
EX_cpd00156_e0	EX_L_Valine_e0	L_Valine_e0 <=>	-1.72805
EX_cpd00161_e0	EX_cpd00161_e0	L_threonine_e0 <=>	-1.03404
EX_cpd00205_e0	EX_K_plus__e0	K_plus__e0 <=>	-0.77893
EX_cpd00254_e0	EX_Mg_e0	Mg_e0 <=>	-0.0346196
EX_cpd00305_e0	EX_Thiamin_e0	Thiamin_e0 <=>	-0.000935438
EX_cpd00322_e0	EX_L_Isoleucine_e0	L_Isoleucine_e0 <=>	-1.18421
EX_cpd00393_e0	EX_Folate_e0	Folate_e0 <=>	-0.00374175
EX_cpd00793_c0	EX_cpd00793_c0	Thiamine_phosphate_c0 -->	0
EX_cpd00971_e0	EX_Na_plus__e0	Na_plus__e0 <=>	-0.0207726
EX_cpd03724_e0	EX_Ferrichrome_e0	Ferrichrome_e0 <=>	0
EX_cpd10515_e0	EX_fe2_e0	Fe2_plus__e0 <=>	-0.0267963
EX_cpd10516_e0	EX_fe3_e0	fe3_e0 <=>	-0.0311589
EX_cpd11416_c0	EX_Biomass_c0	Biomass_c0 <=>	0
EX_cpd11590_e0	EX_met_L_ala_L_e0	Met_X_dimer_e0 <=>	-0.632981
EX_cpd15603_e0	EX_Gly_Cys_e0	Cys_X_dimer_e0 <=>	-0.377443
EX_cpda0013_e0	EX_cpda0013_e0	Hemin_e0 <=>	-0.000935438
rxn00001_c0	Inorganic pyrophosphatase (EC 3.6.1.1) [BQ01580]	H2O_c0 + PPi_c0 --> 2.0 Phosphate_c0 + H_plus__c0	13.884
rxn00011_c0	Pyruvate dehydrogenase E1 component beta subunit (EC 1.2.4.1)[BQ04920] and alpha subunit (EC 1.2.4.1) [BQ04910]	Pyruvate_c0 + TPP_c0 + H_plus__c0 --> CO2_c0 + 2_Hydroxyethyl_ThPP_c0	11.0088
rxn00048_c0	Riboflavin synthase eubacterial/eukaryotic (EC 2.5.1.9) [BQ05420]	H_plus__c0 + 2.0 6_7_Dimethyl_8__1_D_ribityllumazine_c0 <=> Riboflavin_c0 + 4__1_D_Ribitylamino_5_aminouracil_c0	0.00187088
rxn00077_c0	NAD kinase (EC 2.7.1.23) [BQ06750]	ATP_c0 + NAD_c0 <=> NADP_c0 + ADP_c0 + H_plus__c0	0.00187507
rxn00097_c0	Adenylate kinase (EC 2.7.4.3) [BQ08020]	ATP_c0 + AMP_c0 + H_plus__c0 --> 2.0 ADP_c0	9.84484
rxn00100_c0	Dephospho-CoA kinase (EC 2.7.1.24) [BQ00040]	ATP_c0 + Dephospho_CoA_c0 --> ADP_c0 + CoA_c0 + H_plus__c0	0.0032216
rxn00102_c0	carbonate hydro-lyase (carbon-dioxide-forming) (EC: 4.2.2.1)	H2O_c0 + CO2_c0 --> H_plus__c0 + H2CO3_c0	11.8003
rxn00117_c0	Nucleoside diphosphate kinase (EC 2.7.4.6) [BQ04690]	ATP_c0 + UDP_c0 --> ADP_c0 + UTP_c0	1.35703
rxn00119_c0	Cytidylate kinase (EC 2.7.4.25) [BQ00870] or UMP kinase (2.7.4.22) [BQ06990]	ATP_c0 + H_plus__c0 + UMP_c0 --> ADP_c0 + UDP_c0	1.33182
rxn00122_c0	Riboflavin kinase (EC 2.7.1.26) / FMN adenylyltransferase (EC 2.7.7.2) [BQ10470]	ATP_c0 + FMN_c0 <=> PPi_c0 + FAD_c0	0.000935438
rxn00126_c0	S-adenosylmethionine synthetase (EC 2.5.1.6) [BQ02080]	H2O_c0 + ATP_c0 + L_Methionine_c0 --> Phosphate_c0 + PPi_c0 + S_Adenosyl_L_methionine_c0 + H_plus__c0	0.00654806
rxn00138_c0	NAD synthetase (EC 6.3.1.5) / Glutamine amidotransferase chain of NAD synthetase [BQ06780]	ATP_c0 + NH3_c0 + Deamido_NAD_c0 --> NAD_c0 + PPi_c0 + AMP_c0 + 2.0 H_plus__c0	0.00955992
rxn00141_c0	Adenosylhomocysteinase (EC 3.3.1.1) [BQ00290]	H2O_c0 + S_Adenosyl_homocysteine_c0 --> Homocysteine_c0 + Adenosine_c0	0.00561263
rxn00151_c0	Pyruvate phosphate dikinase (EC 2.7.9.1) [BQ03760]	ATP_c0 + Phosphate_c0 + Pyruvate_c0 <=> PPi_c0 + AMP_c0 + Phosphoenolpyruvate_c0 + 2.0 H_plus__c0	6.66253
rxn00161_c0	NADP-dependent malic enzyme (EC 1.1.1.40) [BQ00940, BQ05320]	NADP_c0 + L_Malate_c0 --> NADPH_c0 + CO2_c0 + Pyruvate_c0	14.0528
rxn00165_c0	L-serine dehydratase (EC 4.3.1.17) [BQ07090]	L_Serine_c0 --> NH3_c0 + Pyruvate_c0	1.32948
rxn00175_c0	Acetyl-coenzyme A synthetase (EC 6.2.1.1) [BQ12330]	ATP_c0 + CoA_c0 + Acetate_c0 <=> PPi_c0 + AMP_c0 + Acetyl_CoA_c0 + H_plus__c0	0.0683834
rxn00179_c0	Glutamate 5-kinase (EC 2.7.2.11) [BQ01470]	ATP_c0 + L_Glutamate_c0 --> ADP_c0 + L_Glutamyl_5_phosphate_c0	0.901032
rxn00182_c0	NAD-specific glutamate dehydrogenase (EC 1.4.1.2) [BQ12960]	H2O_c0 + NAD_c0 + L_Glutamate_c0 --> NADH_c0 + NH3_c0 + 2_Oxoglutarate_c0 + H_plus__c0	0
rxn00187_c0	Glutamine synthetase type I (EC 6.3.1.2) [BQ02910]	ATP_c0 + NH3_c0 + L_Glutamate_c0 --> ADP_c0 + Phosphate_c0 + L_Glutamine_c0 + H_plus__c0	0
rxn00192_c0	Glutamate N-acetyltransferase (EC 2.3.1.35) / N-acetylglutamate synthase (EC 2.3.1.1) [BQ01890]	Acetyl_CoA_c0 + L_Glutamate_c0 --> CoA_c0 + H_plus__c0 + N_Acetyl_L_glutamate_c0	0
rxn00193_c0	Glutamate racemase (EC 5.1.1.3) [BQ06200]	L_Glutamate_c0 <=> D_Glutamate_c0	0.0564283
rxn00199_c0	Isocitrate dehydrogenase [NADP] (EC 1.1.1.42) [BQ07780]	H_plus__c0 + Oxalosuccinate_c0 --> CO2_c0 + 2_Oxoglutarate_c0	0.0623178
rxn00209_c0	Pyridoxamine 5'-phosphate oxidase (EC 1.4.3.5) [BQ03480]	O2_c0 + Pyridoxine_phosphate_c0 --> Pyridoxal_phosphate_c0 + H2O2_c0	0.000935438
rxn00237_c0	Nucleoside diphosphate kinase (EC 2.7.4.6) [BQ04690]	ATP_c0 + GDP_c0 --> ADP_c0 + GTP_c0	1.67495
rxn00239_c0	Guanylate kinase (EC 2.7.4.8) [BQ04570]	ATP_c0 + H_plus__c0 + GMP_c0 --> ADP_c0 + GDP_c0	0.128394
rxn00242_c0	GTP diphosphokinase (EC:2.7.6.5) / guanosine-3',5'-bis(diphosphate) 3'-diphosphatase (EC: 3.1.7.2) [BQ04230]	H2O_c0 + Guanosine_3_5_bisdiphosphate_c0 --> PPi_c0 + GDP_c0	0.789007
rxn00248_c0	Malate dehydrogenase (EC 1.1.1.37) [BQ13450]	NAD_c0 + L_Malate_c0 --> NADH_c0 + Oxaloacetate_c0 + H_plus__c0	2.62216
rxn00256_c0	Citrate synthase (EC 2.3.3.1) [BQ06850]	H2O_c0 + Acetyl_CoA_c0 + Oxaloacetate_c0 --> CoA_c0 + H_plus__c0 + Citrate_c0	0
rxn00260_c0	Aspartate aminotransferase (EC 2.6.1.1) [BQ09260]	2_Oxoglutarate_c0 + L_Aspartate_c0 <=> L_Glutamate_c0 + Oxaloacetate_c0	1.09643
rxn00283_c0	Alanine racemase (EC 5.1.1.1) [BQ10100]	L_Alanine_c0 <=> D_Alanine_c0	-1.55952
rxn00285_c0	Succinyl-CoA ligase [ADP-forming] beta chain (EC 6.2.1.5) [BQ13440] and alpha chain (EC 6.2.1.5) [BQ13430]	ATP_c0 + CoA_c0 + Succinate_c0 <=> ADP_c0 + Phosphate_c0 + Succinyl_CoA_c0	-13.4996
rxn00288_c0	Succinate dehydrogenase (EC 1.3.5.1/1.3.5.4) [BQ12700, BQ12720, BQ12710, BQ12690]	FAD_c0 + Succinate_c0 + H_plus__c0 --> Fumarate_c0 + FADH2_c0	0
rxn00293_c0	N-acetylglucosamine-1-phosphate uridyltransferase (EC 2.7.7.23) / Glucosamine-1-phosphate N-acetyltransferase (EC 2.3.1.157) [BQ07650]	UTP_c0 + N_Acetyl_D_glucosamine1_phosphate_c0 --> PPi_c0 + UDP_N_acetylglucosamine_c0	0.18124
rxn00300_c0	3,4-dihydroxy-2-butanone 4-phosphate synthase (EC 4.1.99.12) / GTP cyclohydrolase II (EC 3.5.4.25) [BQ03520]	3.0 H2O_c0 + GTP_c0 --> PPi_c0 + Formate_c0 + 3.0 H_plus__c0 + 2_5_Diamino_6_5_phosphoribosylamino_4_pyrimidineone_c0	0.00187088
rxn00303_c0	GTP diphosphokinase (EC:2.7.6.5) / guanosine-3',5'-bis(diphosphate) 3'-diphosphatase (EC: 3.1.7.2) [BQ04230]	ATP_c0 + GTP_c0 <=> AMP_c0 + 2.0 H_plus__c0 + Guanosine_5_triphosphate_3_diphosphate_c0	0
rxn00313_c0	Diaminopimelate decarboxylase (EC 4.1.1.20) [BQ13070]	H_plus__c0 + meso_2_6_Diaminopimelate_c0 --> CO2_c0 + L_Lysine_c0	1.39874
rxn00337_c0	Aspartokinase (EC 2.7.2.4) [BQ03060] or Acetylglutamate kinase (EC 2.7.2.8) [BQ00620]	ATP_c0 + L_Aspartate_c0 <=> ADP_c0 + 4_Phospho_L_aspartate_c0	1.45517
rxn00342_c0	L-asparaginase (EC 3.5.1.1) [BQ01940]	H2O_c0 + L_Asparagine_c0 --> NH3_c0 + L_Aspartate_c0	0
rxn00351_c0	Glutathione synthetase (EC 6.3.2.3) [BQ02290]	ATP_c0 + Glycine_c0 + gamma_Glutamylcysteine_c0 --> ADP_c0 + Phosphate_c0 + GSH_c0 + H_plus__c0	0.000935438
rxn00364_c0	Cytidylate kinase (EC 2.7.4.25) [BQ00870]	ATP_c0 + CMP_c0 + H_plus__c0 <=> ADP_c0 + CDP_c0	0.616495
rxn00392_c0	Riboflavin kinase (EC 2.7.1.26) / FMN adenylyltransferase (EC 2.7.7.2) [BQ10470]	ATP_c0 + Riboflavin_c0 --> ADP_c0 + FMN_c0 + H_plus__c0	0.000935438
rxn00407_c0	Deoxycytidine triphosphate deaminase (EC 3.5.4.13) [BQ02580]	H2O_c0 + CTP_c0 + H_plus__c0 --> NH3_c0 + UTP_c0	0
rxn00409_c0	Nucleoside diphosphate kinase (EC 2.7.4.6) [BQ04690]	ATP_c0 + CDP_c0 --> ADP_c0 + CTP_c0	0.57288
rxn00410_c0	CTP synthase (EC 6.3.4.2) [BQ04860]	ATP_c0 + NH3_c0 + UTP_c0 --> ADP_c0 + Phosphate_c0 + CTP_c0 + 2.0 H_plus__c0	0.588094
rxn00412_c0	CTP synthase (EC 6.3.4.2) [BQ04860]	H2O_c0 + ATP_c0 + L_Glutamine_c0 + UTP_c0 --> ADP_c0 + Phosphate_c0 + L_Glutamate_c0 + CTP_c0 + 2.0 H_plus__c0	0
rxn00414_c0	Carbamoyl-phosphate synthase large chain (EC 6.3.5.5) [BQ09240] and Carbamoyl-phosphate synthase small chain (EC 6.3.5.5) [BQ09220]	H2O_c0 + 2.0 ATP_c0 + L_Glutamine_c0 + H2CO3_c0 --> 2.0 ADP_c0 + Phosphate_c0 + L_Glutamate_c0 + 2.0 H_plus__c0 + Carbamoylphosphate_c0	1.2412
rxn00440_c0	Thiamin pyrophosphokinase (EC 2.7.6.2) [BQ12100]	ATP_c0 + Thiamin_c0 --> AMP_c0 + TPP_c0 + H_plus__c0	0.000935438
rxn00441_c0	2-oxoglutarate dehydrogenase E1 component (EC 1.2.4.2) [BQ13420]	2_Oxoglutarate_c0 + TPP_c0 + H_plus__c0 --> CO2_c0 + 3_Carboxy_1_hydroxypropyl_ThPP_c0	14.9552
rxn00459_c0	Enolase (EC 4.2.1.11) [BQ04880]	2_Phospho_D_glycerate_c0 <=> H2O_c0 + Phosphoenolpyruvate_c0	-5.40796
rxn00461_c0	UDP-N-acetylglucosamine 1-carboxyvinyltransferase (EC 2.5.1.7) [BQ11390]	UDP_N_acetylglucosamine_c0 + Phosphoenolpyruvate_c0 <=> Phosphate_c0 + UDP_N_acetylglucosamine_enolpyruvate_c0	0.0564283
rxn00470_c0	Ornithine decarboxylase (EC 4.1.1.17) [BQ10050] or Diaminopimelate decarboxylase (EC 4.1.1.20) [BQ13070]	Ornithine_c0 + H_plus__c0 --> CO2_c0 + Putrescine_c0	0.139561
rxn00527_c0	Aspartate aminotransferase (EC 2.6.1.1) [BQ09260]	2_Oxoglutarate_c0 + L_Tyrosine_c0 <=> L_Glutamate_c0 + p_hydroxyphenylpyruvate_c0	-0.562072
rxn00549_c0	Fructose-1,6-bisphosphatase, Glpx type (EC 3.1.3.11) [BQ07740]	H2O_c0 + D_fructose_1_6_bisphosphate_c0 --> Phosphate_c0 + D_fructose_6_phosphate_c0	1.3075
rxn00555_c0	Glucosamine--fructose-6-phosphate aminotransferase isomerizing (EC 2.6.1.16) [BQ07640]	L_Glutamine_c0 + D_fructose_6_phosphate_c0 <=> L_Glutamate_c0 + D_Glucosamine_phosphate_c0	0.18124
rxn00611_c0	Glycerol-3-phosphate dehydrogenase [NAD(P)+] (EC 1.1.1.94) [BQ01190]	NAD_c0 + Glycerol_3_phosphate_c0 <-- NADH_c0 + H_plus__c0 + Glycerone_phosphate_c0	0
rxn00612_c0	Glycerol-3-phosphate dehydrogenase [NAD(P)+] (EC 1.1.1.94) [BQ01190]	NADP_c0 + Glycerol_3_phosphate_c0 <-- NADPH_c0 + H_plus__c0 + Glycerone_phosphate_c0	-0.527385
rxn00646_c0	Glutamate--cysteine ligase (EC 6.3.2.2) [BQ02990]	ATP_c0 + L_Glutamate_c0 + L_Cysteine_c0 --> ADP_c0 + Phosphate_c0 + H_plus__c0 + gamma_Glutamylcysteine_c0	0.000935438
rxn00650_c0	Methionine aminopeptidase (EC 3.4.11.18) [BQ06230] or Membrane alanine aminopeptidase N (EC 3.4.11.2) [BQ04040]	H2O_c0 + Cys_Gly_c0 <=> Glycine_c0 + L_Cysteine_c0	0
rxn00686_c0	Dihydrofolate reductase (EC 1.5.1.3) [BQ08620]	NADP_c0 + Tetrahydrofolate_c0 <-- NADPH_c0 + H_plus__c0 + Dihydrofolate_c0	-0.0691505
rxn00692_c0	Serine hydroxymethyltransferase (EC 2.1.2.1) [BQ05390]	H2O_c0 + Glycine_c0 + 5_10_Methylenetetrahydrofolate_c0 <=> L_Serine_c0 + Tetrahydrofolate_c0	-2.48196
rxn00710_c0	Orotidine 5'-phosphate decarboxylase (EC 4.1.1.23) [BQ10840] or Orotidine 5'-phosphate decarboxylase (EC 4.1.1.23) [BQ10840]	H_plus__c0 + Orotidylic_acid_c0 --> CO2_c0 + UMP_c0	1.2412
rxn00747_c0	Triosephosphate isomerase (EC 5.3.1.1) [BQ04840]	Glyceraldehyde3_phosphate_c0 <=> Glycerone_phosphate_c0	2.39532
rxn00770_c0	Ribose-phosphate pyrophosphokinase (EC 2.7.6.1) [BQ03310]	ATP_c0 + ribose_5_phosphate_c0 --> AMP_c0 + H_plus__c0 + PRPP_c0	2.17502
rxn00777_c0	Ribose 5-phosphate isomerase A (EC 5.3.1.6) [BQ06820]	ribose_5_phosphate_c0 <=> D_Ribulose5_phosphate_c0	-1.61457
rxn00781_c0	NAD-dependent glyceraldehyde-3-phosphate dehydrogenase (EC 1.2.1.12) [BQ12000]	NAD_c0 + Phosphate_c0 + Glyceraldehyde3_phosphate_c0 <=> NADH_c0 + H_plus__c0 + 1_3_Bisphospho_D_glycerate_c0	-5.40796
rxn00785_c0	Transketolase (EC 2.2.1.1) [BQ12020]	D_fructose_6_phosphate_c0 + Glyceraldehyde3_phosphate_c0 <=> D_Xylulose5_phosphate_c0 + D_Erythrose4_phosphate_c0	1.12626
rxn00786_c0	Fructose-bisphosphate aldolase class I (EC 4.1.2.13) [BQ11980]	D_fructose_1_6_bisphosphate_c0 <=> Glycerone_phosphate_c0 + Glyceraldehyde3_phosphate_c0	-1.3075
rxn00790_c0	Amidophosphoribosyltransferase (EC 2.4.2.14) [BQ04430]	H2O_c0 + L_Glutamine_c0 + PRPP_c0 --> PPi_c0 + L_Glutamate_c0 + H_plus__c0 + 5_Phosphoribosylamine_c0	0.924259
rxn00799_c0	Fumarate hydratase class II (EC 4.2.1.2) [BQ10770]	L_Malate_c0 <-- H2O_c0 + Fumarate_c0	-16.6749
rxn00800_c0	Adenylosuccinate lyase (EC 4.3.2.2) [BQ07450] or Adenylosuccinate lyase (EC 4.3.2.2) [BQ07450]	Adenylosuccinate_c0 --> AMP_c0 + Fumarate_c0	0.795865
rxn00832_c0	IMP cyclohydrolase (EC 3.5.4.10) / Phosphoribosylaminoimidazolecarboxamide formyltransferase (EC 2.1.2.3) [BQ12870]	H2O_c0 + IMP_c0 <-- FAICAR_c0	-0.924259
rxn00834_c0	Inosine-5'-monophosphate dehydrogenase (EC 1.1.1.205) / CBS domain [BQ01690]	H2O_c0 + NAD_c0 + IMP_c0 <=> NADH_c0 + H_plus__c0 + XMP_c0	0.128394
rxn00838_c0	Adenylosuccinate synthetase (EC 6.3.4.4) [BQ02800]	GTP_c0 + L_Aspartate_c0 + IMP_c0 --> Phosphate_c0 + GDP_c0 + 2.0 H_plus__c0 + Adenylosuccinate_c0	0.795865
rxn00839_c0	Nucleoside diphosphate kinase (EC 2.7.4.6) [BQ04690]	ATP_c0 + dADP_c0 --> ADP_c0 + dATP_c0	0.0635265
rxn00851_c0	D-alanine-D-alanine ligase (EC:6.3.2.4) [BQ08830]	ATP_c0 + 2.0 D_Alanine_c0 --> ADP_c0 + Phosphate_c0 + H_plus__c0 + Ala_Ala_c0	0.0564283
rxn00903_c0	Branched-chain amino acid aminotransferase (EC 2.6.1.42) [BQ07730]	2_Oxoglutarate_c0 + L_Valine_c0 <=> L_Glutamate_c0 + 3_Methyl_2_oxobutanoate_c0	0.0032216
rxn00907_c0	Methylenetetrahydrofolate dehydrogenase (NADP+) (EC 1.5.1.5) / Methenyltetrahydrofolate cyclohydrolase (EC 3.5.4.9) [BQ02960]	NADP_c0 + 5_10_Methylenetetrahydrofolate_c0 <=> NADPH_c0 + 5_10_Methenyltetrahydrofolate_c0	1.84945
rxn00908_c0	Glycine dehydrogenase [decarboxylating] (EC 1.4.4.2) [BQ10110] and Glycine cleavage system H protein [BQ10120] and Aminomethyltransferase(EC 2.1.2.10) [BQ10130]	NAD_c0 + Glycine_c0 + Tetrahydrofolate_c0 <=> NADH_c0 + CO2_c0 + NH3_c0 + 5_10_Methylenetetrahydrofolate_c0	-0.562938
rxn00912_c0	3-methyl-2-oxobutanoate hydroxymethyltransferase (EC 2.1.2.11) [BQ04320]	H2O_c0 + 3_Methyl_2_oxobutanoate_c0 + 5_10_Methylenetetrahydrofolate_c0 <=> Tetrahydrofolate_c0 + 2_Dehydropantoate_c0	0.0032216
rxn00929_c0	Pyrroline-5-carboxylate reductase (EC 1.5.1.2) [BQ09700]	NADH_c0 + 2.0 H_plus__c0 + 1_Pyrroline_5_carboxylate_c0 --> NAD_c0 + L_Proline_c0	0
rxn00931_c0	Pyrroline-5-carboxylate reductase (EC 1.5.1.2) [BQ09700]	NADPH_c0 + 2.0 H_plus__c0 + 1_Pyrroline_5_carboxylate_c0 --> NADP_c0 + L_Proline_c0	0.901032
rxn00938_c0	Nicotinamidase (EC 3.5.1.19) [BQ09020]	H2O_c0 + Nicotinamide_c0 --> NH3_c0 + Niacin_c0	0.00955992
rxn00966_c0	Chorismate--pyruvate lyase (EC 4.1.3.40) [BQ09210]	Chorismate_c0 --> Pyruvate_c0 + 4_Hydroxybenzoate_c0	0.00187088
rxn00974_c0	Aconitate hydratase (EC 4.2.1.3) [BQ01090]	Citrate_c0 <=> H2O_c0 + cis_Aconitate_c0	0.0623178
rxn01000_c0	Prephenate dehydratase (EC 4.2.1.51)	H_plus__c0 + Prephenate_c0 --> H2O_c0 + CO2_c0 + Phenylpyruvate_c0	0
rxn01018_c0	Aspartate carbamoyltransferase (EC 2.1.3.2) [BQ06380]	L_Aspartate_c0 + Carbamoylphosphate_c0 --> Phosphate_c0 + H_plus__c0 + N_Carbamoyl_L_aspartate_c0	1.2412
rxn01100_c0	Phosphoglycerate kinase (EC 2.7.2.3) [BQ11990]	ATP_c0 + 3_Phosphoglycerate_c0 <=> ADP_c0 + 1_3_Bisphospho_D_glycerate_c0	5.40796
rxn01106_c0	Phosphoglycerate mutase (EC 5.4.2.11) [BQ09820]	2_Phospho_D_glycerate_c0 <=> 3_Phosphoglycerate_c0	5.40796
rxn01116_c0	Ribulose-phosphate 3-epimerase (EC 5.1.3.1) [BQ07440]	D_Ribulose5_phosphate_c0 <=> D_Xylulose5_phosphate_c0	-1.6867
rxn01117_c0	Arabinose 5-phosphate isomerase (EC 5.3.1.13) [BQ01650]	D_Arabinose5_phosphate_c0 <=> D_Ribulose5_phosphate_c0	-0.0683834
rxn01200_c0	Transketolase (EC 2.2.1.1) [BQ12020]	Glyceraldehyde3_phosphate_c0 + Sedoheptulose7_phosphate_c0 <=> ribose_5_phosphate_c0 + D_Xylulose5_phosphate_c0	0.560442
rxn01211_c0	Methylenetetrahydrofolate dehydrogenase (NADP+) (EC 1.5.1.5) / Methenyltetrahydrofolate cyclohydrolase (EC 3.5.4.9) [BQ02960]	H2O_c0 + 5_10_Methenyltetrahydrofolate_c0 <=> H_plus__c0 + 10_Formyltetrahydrofolate_c0	0
rxn01213_c0	Dimethylallyltransferase (EC 2.5.1.1) / Geranyltranstransferase (farnesyldiphosphate synthase) (EC 2.5.1.10) [BQ12170]	Isopentenyldiphosphate_c0 + DMAPP_c0 --> PPi_c0 + H_plus__c0 + Geranyldiphosphate_c0	0.00210159
rxn01241_c0	Dihydrolipoamide dehydrogenase of 2-oxoglutarate dehydrogenase (EC 1.8.1.4) [BQ13400] or Dihydrolipoamide dehydrogenase (EC 1.8.1.4) [BQ04940]	NAD_c0 + Dihydrolipoamide_c0 <=> NADH_c0 + H_plus__c0 + Lipoamide_c0	25.964
rxn01255_c0	Chorismate synthase (EC 4.2.3.5) [BQ03510]	5_O__1_Carboxyvinyl_3_phosphoshikimate_c0 --> Phosphate_c0 + Chorismate_c0	0.564878
rxn01265_c0	Nicotinate phosphoribosyltransferase (EC 6.3.4.21) [BQ00840]	H2O_c0 + ATP_c0 + PRPP_c0 + Niacin_c0 --> ADP_c0 + Phosphate_c0 + PPi_c0 + H_plus__c0 + Nicotinate_ribonucleotide_c0	0.00955992
rxn01268_c0	Cyclohexadienyl dehydrogenase (EC 1.3.1.12, 1.3.1.43) [BQ13130]	NAD_c0 + Prephenate_c0 --> NADH_c0 + CO2_c0 + p_hydroxyphenylpyruvate_c0	0.562072
rxn01269_c0	Cyclohexadienyl dehydrogenase (EC 1.3.1.12, 1.3.1.43) [BQ13130]	NADP_c0 + Prephenate_c0 --> NADPH_c0 + CO2_c0 + p_hydroxyphenylpyruvate_c0	0
rxn01331_c0	NAD-dependent glyceraldehyde-3-phosphate dehydrogenase (EC 1.2.1.12) [BQ12000]	H2O_c0 + NAD_c0 + D_Erythrose4_phosphate_c0 --> NADH_c0 + 2.0 H_plus__c0 + 4_Phosphoerythronate_c0	0.000935438
rxn01332_c0	2-keto-3-deoxy-D-arabino-heptulosonate-7-phosphate synthase II (EC 2.5.1.54) [BQ06790]	H2O_c0 + Phosphoenolpyruvate_c0 + D_Erythrose4_phosphate_c0 --> Phosphate_c0 + DAHP_c0	0.564878
rxn01333_c0	Transaldolase (EC 2.2.1.2) [BQ12290]	Glyceraldehyde3_phosphate_c0 + Sedoheptulose7_phosphate_c0 --> D_fructose_6_phosphate_c0 + D_Erythrose4_phosphate_c0	0
rxn01334_c0	Fructose-bisphosphate aldolase class I (EC 4.1.2.13) [BQ11980]	Sedoheptulose_1_7_bisphosphate_c0 <=> Glycerone_phosphate_c0 + D_Erythrose4_phosphate_c0	-0.560442
rxn01353_c0	Nucleoside diphosphate kinase (EC 2.7.4.6) [BQ04690]	ATP_c0 + dGDP_c0 --> ADP_c0 + dGTP_c0	0.0383125
rxn01362_c0	Orotate phosphoribosyltransferase (EC:2.4.2.10) [BQ04240]	PRPP_c0 + Orotate_c0 --> PPi_c0 + H_plus__c0 + Orotidylic_acid_c0	1.2412
rxn01387_c0	Isocitrate dehydrogenase [NADP] (EC 1.1.1.42) [BQ07780]	NADP_c0 + Isocitrate_c0 --> NADPH_c0 + H_plus__c0 + Oxalosuccinate_c0	0.0623178
rxn01388_c0	Aconitate hydratase (EC 4.2.1.3) [BQ01090]	Isocitrate_c0 <=> H2O_c0 + cis_Aconitate_c0	-0.0623178
rxn01465_c0	Dihydroorotase (EC 3.5.2.3) [BQ04350] or Dihydroorotase (EC 3.5.2.3) [BQ06390]	H2O_c0 + S_Dihydroorotate_c0 <-- H_plus__c0 + N_Carbamoyl_L_aspartate_c0	-1.2412
rxn01466_c0	Dimethylallyltransferase (EC 2.5.1.1) / Geranyltranstransferase (farnesyldiphosphate synthase) (EC 2.5.1.10) [BQ12170]	Isopentenyldiphosphate_c0 + Geranyldiphosphate_c0 --> PPi_c0 + H_plus__c0 + Farnesyldiphosphate_c0	0.00210159
rxn01485_c0	Phosphoglucosamine mutase (EC 5.4.2.10) [BQ11740]	D_Glucosamine1_phosphate_c0 <=> D_Glucosamine_phosphate_c0	-0.18124
rxn01486_c0	Octaprenyl diphosphate synthase (EC 2.5.1.90) [BQ03200]	Isopentenyldiphosphate_c0 + Farnesyldiphosphate_c0 --> PPi_c0 + H_plus__c0 + Geranylgeranyl_diphosphate_c0	0.00187088
rxn01512_c0	Nucleoside diphosphate kinase (EC 2.7.4.6) [BQ04690]	ATP_c0 + dTDP_c0 --> ADP_c0 + TTP_c0	0.0654088
rxn01513_c0	Thymidylate kinase (EC 2.7.4.9) [BQ06110]	ATP_c0 + H_plus__c0 + dTMP_c0 --> ADP_c0 + dTDP_c0	0.0654088
rxn01517_c0	UMP kinase (2.7.4.22) [BQ06990]	ATP_c0 + H_plus__c0 + dUMP_c0 --> ADP_c0 + dUDP_c0	0
rxn01519_c0	Deoxyuridine 5'-triphosphate nucleotidohydrolase (EC 3.6.1.23) [BQ11670]	H2O_c0 + dUTP_c0 --> PPi_c0 + 2.0 H_plus__c0 + dUMP_c0	0.0654088
rxn01520_c0	Thymidylate synthase (EC 2.1.1.45) [BQ08630]	5_10_Methylenetetrahydrofolate_c0 + dUMP_c0 --> dTMP_c0 + Dihydrofolate_c0	0.0654088
rxn01602_c0	Dihydrofolate reductase (EC 1.5.1.3) [BQ08620]	NADP_c0 + Dihydrofolate_c0 <-- NADPH_c0 + H_plus__c0 + Folate_c0	-0.00374175
rxn01636_c0	Glutamate N-acetyltransferase (EC 2.3.1.35) / N-acetylglutamate synthase (EC 2.3.1.1) [BQ01890]	L_Glutamate_c0 + N_Acetylornithine_c0 --> Ornithine_c0 + N_Acetyl_L_glutamate_c0	0.139561
rxn01637_c0	Acetylornithine aminotransferase (EC 2.6.1.11, 2.6.1.17) [BQ01010]	2_Oxoglutarate_c0 + N_Acetylornithine_c0 <-- L_Glutamate_c0 + 2_Acetamido_5_oxopentanoate_c0	-0.139561
rxn01643_c0	Aspartate-semialdehyde dehydrogenase (EC 1.2.1.11) [BQ10170]	NADPH_c0 + H_plus__c0 + 4_Phospho_L_aspartate_c0 --> NADP_c0 + Phosphate_c0 + L_Aspartate4_semialdehyde_c0	1.45517
rxn01672_c0	Deoxycytidine triphosphate deaminase (EC 3.5.4.13) [BQ02580]	H2O_c0 + H_plus__c0 + dCTP_c0 --> NH3_c0 + dUTP_c0	0
rxn01673_c0	Nucleoside diphosphate kinase (EC 2.7.4.6) [BQ04690]	ATP_c0 + dCDP_c0 --> ADP_c0 + dCTP_c0	0.0436151
rxn01678_c0	Nucleoside diphosphate kinase (EC 2.7.4.6) [BQ04690]	ATP_c0 + dUDP_c0 --> ADP_c0 + dUTP_c0	0.0654088
rxn01739_c0	Shikimate kinase I (EC 2.7.1.71) [BQ13270]	ATP_c0 + Shikimate_c0 --> ADP_c0 + H_plus__c0 + 3_phosphoshikimate_c0	0.564878
rxn01740_c0	Shikimate 5-dehydrogenase I alpha (EC 1.1.1.25) [BQ00030]	NADP_c0 + Shikimate_c0 <-- NADPH_c0 + H_plus__c0 + 3_Dehydroshikimate_c0	-0.564878
rxn01790_c0	Ketol-acid reductoisomerase (EC 1.1.1.86) [BQ08540]	NADP_c0 + Pantoate_c0 <=> NADPH_c0 + H_plus__c0 + 2_Dehydropantoate_c0	-0.0032216
rxn01791_c0	Pantoate--beta-alanine ligase (EC 6.3.2.1) [BQ04310]	ATP_c0 + beta_Alanine_c0 + Pantoate_c0 --> PPi_c0 + AMP_c0 + 2.0 H_plus__c0 + PAN_c0	0.0032216
rxn01871_c0	Dihydrolipoamide acetyltransferase component of pyruvate dehydrogenase complex (EC 2.3.1.12) [BQ04930]	Acetyl_CoA_c0 + Dihydrolipoamide_c0 <=> CoA_c0 + S_Acetyldihydrolipoamide_c0	-11.0088
rxn01872_c0	Dihydrolipoamide succinyltransferase component (E2) of 2-oxoglutarate dehydrogenase complex (EC 2.3.1.61) [BQ13410]	Succinyl_CoA_c0 + Dihydrolipoamide_c0 <=> CoA_c0 + S_Succinyldihydrolipoamide_c0	-14.9552
rxn01917_c0	Acetylglutamate kinase (EC 2.7.2.8) [BQ00620]	ATP_c0 + N_Acetyl_L_glutamate_c0 <=> ADP_c0 + n_acetylglutamyl_phosphate_c0	0.139561
rxn01973_c0	N-succinyl-L,L-diaminopimelate desuccinylase (EC 3.5.1.18) [BQ00460]	H2O_c0 + N_Succinyl_L_2_6_diaminopimelate_c0 --> Succinate_c0 + LL_2_6_Diaminopimelate_c0	1.45517
rxn01974_c0	Diaminopimelate epimerase (EC 5.1.1.7) [BQ13480]	LL_2_6_Diaminopimelate_c0 --> meso_2_6_Diaminopimelate_c0	1.45517
rxn02008_c0	UDP-N-acetylmuramoylalanine--D-glutamate ligase (EC 6.3.2.9) [BQ08880]	ATP_c0 + D_Glutamate_c0 + UDP_N_acetylmuramoyl_L_alanine_c0 --> ADP_c0 + Phosphate_c0 + H_plus__c0 + UDP_N_acetylmuramoyl_L_alanyl_D_glutamate_c0	0.0564283
rxn02011_c0	UDP-N-acetylmuramoylalanyl-D-glutamate-2,6-diaminopimelate ligase (EC 6.3.2.13) [BQ08910]	ATP_c0 + meso_2_6_Diaminopimelate_c0 + UDP_N_acetylmuramoyl_L_alanyl_D_glutamate_c0 --> ADP_c0 + Phosphate_c0 + H_plus__c0 + UDP_N_acetylmuramoyl_L_alanyl_D_gamma_glutamyl_meso_2_6_diaminopimelate_c0	0.0564283
rxn02155_c0	Nicotinate-nucleotide adenylyltransferase (EC 2.7.7.18) [BQ01490]	ATP_c0 + Nicotinate_ribonucleotide_c0 --> PPi_c0 + Deamido_NAD_c0	0.00955992
rxn02175_c0	Phosphopantetheine adenylyltransferase (EC 2.7.7.3) [BQ07840]	ATP_c0 + Phosphopantetheine_c0 --> PPi_c0 + Dephospho_CoA_c0	0.0032216
rxn02212_c0	3-dehydroquinate synthase (EC 4.2.3.4) [BQ13280]	DAHP_c0 --> Phosphate_c0 + 5_Dehydroquinate_c0	0.564878
rxn02213_c0	3-dehydroquinate dehydratase II (EC 4.2.1.10) [BQ01140]	5_Dehydroquinate_c0 --> H2O_c0 + 3_Dehydroshikimate_c0	0.564878
rxn02285_c0	UDP-N-acetylenolpyruvoylglucosamine reductase (EC 1.3.1.98) [BQ08840]	NADP_c0 + UDP_MurNAc_c0 <-- NADPH_c0 + H_plus__c0 + UDP_N_acetylglucosamine_enolpyruvate_c0	-0.0564283
rxn02286_c0	UDP-N-acetylmuramate--alanine ligase (EC 6.3.2.8) [BQ08880]	ATP_c0 + L_Alanine_c0 + UDP_MurNAc_c0 --> ADP_c0 + Phosphate_c0 + H_plus__c0 + UDP_N_acetylmuramoyl_L_alanine_c0	0.0564283
rxn02305_c0	Thiamin-phosphate pyrophosphorylase (EC 2.5.1.3), thiE1 [BQ04070] or Thiamin-phosphate pyrophosphorylase (EC 2.5.1.3) thiE2 [BQ11920]	4_Amino_2_methyl_5_diphosphomethylpyrimidine_c0 + cThz_P_c0 --> PPi_c0 + Thiamine_phosphate_c0	0
rxn02331_c0	2-Keto-3-deoxy-D-manno-octulosonate-8-phosphate synthase (EC 2.5.1.55) [BQ04870]	H2O_c0 + Phosphoenolpyruvate_c0 + D_Arabinose5_phosphate_c0 <=> Phosphate_c0 + 3_Deoxy_D_manno_octulosonate8_phosphate_c0	0.0683834
rxn02341_c0	Phosphopantothenoylcysteine decarboxylase (EC 4.1.1.36) / Phosphopantothenoylcysteine synthetase (EC 6.3.2.5) [BQ00340]	H_plus__c0 + R_4_Phosphopantothenoyl_L_cysteine_c0 --> CO2_c0 + Phosphopantetheine_c0	0.0032216
rxn02342_c0	Pyruvate dehydrogenase E1 component alpha subunit (EC 1.2.4.1) [BQ04910] beta subunit [BQ04920]	Lipoamide_c0 + 2_Hydroxyethyl_ThPP_c0 <=> TPP_c0 + S_Acetyldihydrolipoamide_c0	11.0088
rxn02373_c0	Gamma-glutamyl phosphate reductase (EC 1.2.1.41) [BQ01480]	NADPH_c0 + H_plus__c0 + L_Glutamyl_5_phosphate_c0 --> NADP_c0 + Phosphate_c0 + L_Glutamate5_semialdehyde_c0	0.901032
rxn02374_c0	Spontaneous	L_Glutamate5_semialdehyde_c0 <=> H2O_c0 + H_plus__c0 + 1_Pyrroline_5_carboxylate_c0	0.901032
rxn02376_c0	2-oxoglutarate dehydrogenase E1 component (EC 1.2.4.2) [BQ13420]	Lipoamide_c0 + 3_Carboxy_1_hydroxypropyl_ThPP_c0 --> TPP_c0 + S_Succinyldihydrolipoamide_c0	14.9552
rxn02404_c0	2-Keto-3-deoxy-D-manno-octulosonate-8-phosphate synthase (EC 2.5.1.55) [BQ04870]	H2O_c0 + 3_Deoxy_D_manno_octulosonate8_phosphate_c0 --> Phosphate_c0 + KDO_c0	0.0683834
rxn02405_c0	3-deoxy-manno-octulosonate cytidylyltransferase (EC 2.7.7.38) [BQ02230]	CTP_c0 + KDO_c0 <=> PPi_c0 + H_plus__c0 + CMP_KDO_c0	0.0683834
rxn02465_c0	N-acetyl-gamma-glutamyl-phosphate reductase (EC 1.2.1.38) [BQ05380]	NADPH_c0 + H_plus__c0 + n_acetylglutamyl_phosphate_c0 --> NADP_c0 + Phosphate_c0 + 2_Acetamido_5_oxopentanoate_c0	0.139561
rxn02474_c0	Diaminohydroxyphosphoribosylaminopyrimidine deaminase (EC 3.5.4.26) / 5-amino-6-(5-phosphoribosylamino)uracil reductase (EC 1.1.1.193) [BQ05410]	NADP_c0 + 5_Amino_6__5_phosphoribitylaminouracil_c0 <-- NADPH_c0 + H_plus__c0 + 5_Amino_6__5_phosphoribosylaminouracil_c0	-0.00187088
rxn02475_c0	Diaminohydroxyphosphoribosylaminopyrimidine deaminase (EC 3.5.4.26) / 5-amino-6-(5-phosphoribosylamino)uracil reductase (EC 1.1.1.193) [BQ05410]	H2O_c0 + H_plus__c0 + 2_5_Diamino_6_5_phosphoribosylamino_4_pyrimidineone_c0 --> NH3_c0 + 5_Amino_6__5_phosphoribosylaminouracil_c0	0.00187088
rxn02476_c0	5-Enolpyruvylshikimate-3-phosphate synthase (EC 2.5.1.19) [BQ00880]	Phosphoenolpyruvate_c0 + 3_phosphoshikimate_c0 --> Phosphate_c0 + 5_O__1_Carboxyvinyl_3_phosphoshikimate_c0	0.564878
rxn02895_c0	Phosphoribosylamine--glycine ligase (EC 6.3.4.13) [BQ03460]	ATP_c0 + Glycine_c0 + 5_Phosphoribosylamine_c0 --> ADP_c0 + Phosphate_c0 + H_plus__c0 + GAR_c0	0.924259
rxn02937_c0	Phosphoribosylformylglycinamidine cyclo-ligase (EC 6.3.3.1) [BQ07380]	ATP_c0 + 5_Phosphoribosylformylglycinamidine_c0 --> ADP_c0 + Phosphate_c0 + H_plus__c0 + AIR_c0	0.924259
rxn03004_c0	Phosphoribosylglycinamide formyltransferase (EC 2.1.2.2) [BQ07390]	10_Formyltetrahydrofolate_c0 + GAR_c0 <=> H_plus__c0 + Tetrahydrofolate_c0 + N_Formyl_GAR_c0	-0.925194
rxn03005_c0	Phosphoribosylglycinamide formyltransferase (EC 2.1.2.2) [BQ07390]	2.0 H_plus__c0 + Tetrahydrofolate_c0 + N_Formyl_GAR_c0 <=> H2O_c0 + 5_10_Methenyltetrahydrofolate_c0 + GAR_c0	-1.84945
rxn03031_c0	2,3,4,5-tetrahydropyridine-2,6-dicarboxylate N-succinyltransferase (EC 2.3.1.117) [BQ00650]	H2O_c0 + Succinyl_CoA_c0 + tetrahydrodipicolinate_c0 --> CoA_c0 + N_Succinyl_L_2_amino_6_oxopimelate_c0	1.45517
rxn03080_c0	6,7-dimethyl-8-ribityllumazine synthase (EC 2.5.1.78) [BQ05430]	4__1_D_Ribitylamino_5_aminouracil_c0 + 3_4_dihydroxy_2_butanone4_phosphate_c0 <=> 2.0 H2O_c0 + Phosphate_c0 + H_plus__c0 + 6_7_Dimethyl_8__1_D_ribityllumazine_c0	0.00374175
rxn03084_c0	Phosphoribosylformylglycinamidine synthase, PurLQS subunit (EC 6.3.5.3) [BQ07480] [BQ07500] [BQ07490]	H2O_c0 + ATP_c0 + L_Glutamine_c0 + N_Formyl_GAR_c0 --> ADP_c0 + Phosphate_c0 + L_Glutamate_c0 + H_plus__c0 + 5_Phosphoribosylformylglycinamidine_c0	0.924259
rxn03130_c0	Phosphatidate cytidyltransferase (3.6.1.54) [BQ06910]	H2O_c0 + UDP_2_3_bis3_hydroxytetradecanoylglucosamine_c0 --> 2.0 H_plus__c0 + UMP_c0 + Lipid_X_c0	0.0341917
rxn03136_c0	Adenylosuccinate lyase (EC 4.3.2.2) [BQ07450]	SAICAR_c0 --> H_plus__c0 + Fumarate_c0 + AICAR_c0	0.924259
rxn03137_c0	IMP cyclohydrolase (EC 3.5.4.10) / Phosphoribosylaminoimidazolecarboxamide formyltransferase (EC 2.1.2.3) [BQ12870]	10_Formyltetrahydrofolate_c0 + AICAR_c0 <=> Tetrahydrofolate_c0 + FAICAR_c0	0.924259
rxn03146_c0	UDP-3-O-[3-hydroxymyristoyl] N-acetylglucosamine deacetylase (EC 3.5.1.108) [BQ08790]	H2O_c0 + UDP_3_O_beta_hydroxymyristoyl_N_acetylglucosamine_c0 <=> Acetate_c0 + UDP_3_O_beta_hydroxymyristoyl_D_glucosamine_c0	0.0683834
rxn03147_c0	Phosphoribosylaminoimidazole-succinocarboxamide synthase (EC 6.3.2.6) [BQ07470]	ATP_c0 + L_Aspartate_c0 + 5_Phosphoribosyl_4_carboxy_5_aminoimidazole_c0 --> ADP_c0 + Phosphate_c0 + H_plus__c0 + SAICAR_c0	0.924259
rxn03159_c0	Lipid-A-disaccharide synthase (EC 2.4.1.182) [BQ06900]	UDP_2_3_bis3_hydroxytetradecanoylglucosamine_c0 + Lipid_X_c0 --> UDP_c0 + Lipid_A_disaccharide_c0	0.0341917
rxn03164_c0	UDP-N-acetylmuramoylalanyl-D-glutamyl-2,6-diaminopimelate--D-alanyl-D-alanine ligase (EC 6.3.2.10) [BQ08900]	ATP_c0 + Ala_Ala_c0 + UDP_N_acetylmuramoyl_L_alanyl_D_gamma_glutamyl_meso_2_6_diaminopimelate_c0 --> ADP_c0 + Phosphate_c0 + H_plus__c0 + UDP_N_acetylmuramoyl_L_alanyl_D_glutamyl_6_carboxy_L_lysyl_D_alanyl__D_alanine_c0	0.0564283
rxn03181_c0	Tetraacyldisaccharide 4'-kinase (EC 2.7.1.130) [BQ02550]	ATP_c0 + Lipid_A_disaccharide_c0 <=> ADP_c0 + H_plus__c0 + Lipid_IVA_c0	0.0341917
rxn03182_c0	3-deoxy-D-manno-octulosonic-acid transferase (EC:2.4.99.12, 2.4.99.13, 2.4.99.14, 2.4.99.15) [BQ02540]	CMP_KDO_c0 + Lipid_IVA_c0 --> CMP_c0 + H_plus__c0 + KDO_lipid_IVA_c0	0.0341917
rxn03393_c0	Desconocido	H_plus__c0 + 3_Octaprenyl_4_hydroxybenzoate_c0 --> CO2_c0 + 2_Octaprenylphenol_c0	0.00187088
rxn03394_c0	Ubiquinone biosynthesis monooxygenase UbiB (1.14.13.240) [BQ00350] or 2-octaprenyl-6-methoxyphenol hydroxylase (EC 1.14.13.-) [BQ06030]	NADPH_c0 + O2_c0 + H_plus__c0 + 2_Octaprenylphenol_c0 --> H2O_c0 + NADP_c0 + 2_Octaprenyl_6_hydroxyphenol_c0	0.00187088
rxn03395_c0	2-polyprenyl-6-hydroxyphenyl methylase / 3-demethylubiquinone-9 3-methyltransferase (EC:2.1.1.222 2.1.1.64) [BQ03050]	S_Adenosyl_L_methionine_c0 + 2_Octaprenyl_6_hydroxyphenol_c0 --> S_Adenosyl_homocysteine_c0 + H_plus__c0 + 2_Octaprenyl_6_methoxyphenol_c0	0.00187088
rxn03397_c0	Ubiquinone/menaquinone biosynthesis methyltransferase UbiE (EC 2.1.1.-) [BQ00360]	S_Adenosyl_L_methionine_c0 + 2_Octaprenyl_6_methoxy_1_4_benzoquinone_c0 --> S_Adenosyl_homocysteine_c0 + H_plus__c0 + 2_Octaprenyl_3_methyl_6_methoxy_1_4_benzoquinone_c0	0.00187088
rxn03408_c0	UDP-N-acetylglucosamine--N-acetylmuramyl-(pentapeptide) pyrophosphoryl-undecaprenol N-acetylglucosamine transferase (EC 2.4.1.227) [BQ08860]	UDP_N_acetylglucosamine_c0 + Undecaprenyl_diphospho_N_acetylmuramoyl_L_alanyl_D_glutamyl_meso_2_6_diaminopimeloyl_D_alanyl_D_alanine_c0 <=> UDP_c0 + Undecaprenyl_diphospho_N_acetylmuramoyl__N_acetylglucosamine_L_ala_D_glu_meso_2_6_diaminopimeloyl_D_ala_D_ala_c0	0.0564283
rxn03439_c0	3-deoxy-D-manno-octulosonic-acid transferase (EC:2.4.99.12, 2.4.99.13, 2.4.99.14, 2.4.99.15) [BQ02540]	CMP_KDO_c0 + KDO_lipid_IVA_c0 --> CMP_c0 + H_plus__c0 + kdo2_lipid_iva_c0	0.0341917
rxn03445_c0	Phosphoserine aminotransferase (EC 2.6.1.52) [BQ02790]	2_Oxoglutarate_c0 + 4_Phosphonooxy_threonine_c0 <-- L_Glutamate_c0 + 2_Oxo_3_hydroxy_4_phosphobutanoate_c0	-0.000935438
rxn03638_c0	N-acetylglucosamine-1-phosphate uridyltransferase (EC 2.7.7.23) / Glucosamine-1-phosphate N-acetyltransferase (EC 2.3.1.157) [BQ07650]	Acetyl_CoA_c0 + D_Glucosamine1_phosphate_c0 --> CoA_c0 + H_plus__c0 + N_Acetyl_D_glucosamine1_phosphate_c0	0.18124
rxn03891_c0	Octaprenyl diphosphate synthase (EC 2.5.1.90) [BQ03200]	Isopentenyldiphosphate_c0 + all_trans_Hexaprenyl_diphosphate_c0 --> PPi_c0 + H_plus__c0 + all_trans_Heptaprenyl_diphosphate_c0	0.00187088
rxn03892_c0	Octaprenyl diphosphate synthase (EC 2.5.1.90) [BQ03200]	Isopentenyldiphosphate_c0 + pendp_c0 --> PPi_c0 + H_plus__c0 + all_trans_Hexaprenyl_diphosphate_c0	0.00187088
rxn03893_c0	4-hydroxybenzoate polyprenyltransferase (EC 2.5.1.39) [BQ03470]	4_Hydroxybenzoate_c0 + Farnesylfarnesylgeraniol_c0 --> PPi_c0 + H_plus__c0 + 3_Octaprenyl_4_hydroxybenzoate_c0	0.00187088
rxn03901_c0	Undecaprenyl-diphosphatase (3.6.1.27) [BQ04510]	H2O_c0 + Bactoprenyl_diphosphate_c0 --> Phosphate_c0 + 2.0 H_plus__c0 + Undecaprenylphosphate_c0	0.0564283
rxn03904_c0	Phospho-N-acetylmuramoyl-pentapeptide-transferase (EC 2.7.8.13) [BQ08890]	Undecaprenylphosphate_c0 + UDP_N_acetylmuramoyl_L_alanyl_D_glutamyl_6_carboxy_L_lysyl_D_alanyl__D_alanine_c0 <=> UMP_c0 + Undecaprenyl_diphospho_N_acetylmuramoyl_L_alanyl_D_glutamyl_meso_2_6_diaminopimeloyl_D_alanyl_D_alanine_c0	0.0564283
rxn03907_c0	2-C-methyl-D-erythritol 4-phosphate cytidylyltransferase (EC 2.7.7.60) / 2-C-methyl-D-erythritol-2,4-cyclodiphosphate synthase (EC 4.6.1.12) [BQ04980]	CTP_c0 + 2_C_methyl_D_erythritol4_phosphate_c0 <=> PPi_c0 + 4__cytidine5_diphospho_2_C_methyl_D_erythritol_c0	0.0175048
rxn03908_c0	4-diphosphocytidyl-2-C-methyl-D-erythritol kinase (EC 2.7.1.148) [BQ03230]	ATP_c0 + 4__cytidine5_diphospho_2_C_methyl_D_erythritol_c0 <=> ADP_c0 + H_plus__c0 + 2_phospho_4__cytidine5_diphospho_2_C_methyl_D_erythritol_c0	0.0175048
rxn03909_c0	1-deoxy-D-xylulose 5-phosphate synthase (EC 2.2.1.7) [BQ03540]	Pyruvate_c0 + H_plus__c0 + Glyceraldehyde3_phosphate_c0 --> CO2_c0 + 1_deoxy_D_xylulose5_phosphate_c0	0.0184403
rxn03910_c0	2-C-methyl-D-erythritol 4-phosphate cytidylyltransferase (EC 2.7.7.60) / 2-C-methyl-D-erythritol-2,4-cyclodiphosphate synthase (EC 4.6.1.12) [BQ04980]	2_phospho_4__cytidine5_diphospho_2_C_methyl_D_erythritol_c0 <=> CMP_c0 + 2_C_methyl_D_erythritol2_4_cyclodiphosphate_c0	0.0175048
rxn03958_c0	Unknown	NADPH_c0 + H_plus__c0 + 1_deoxy_D_xylulose5_phosphate_c0 --> NADP_c0 + 2_C_methyl_D_erythritol4_phosphate_c0	0.0175048
rxn04070_c0	Pyridoxine 5'-phosphate synthase (EC 2.6.99.2) [BQ08550]	1_deoxy_D_xylulose5_phosphate_c0 + 3_Amino_2_oxopropyl_phosphate_c0 --> 2.0 H2O_c0 + Phosphate_c0 + H_plus__c0 + Pyridoxine_phosphate_c0	0.000935438
rxn04113_c0	4-hydroxy-3-methylbut-2-enyl diphosphate reductase (EC 1.17.7.4) [BQ03600]	NADPH_c0 + H_plus__c0 + 1_Hydroxy_2_methyl_2_butenyl_4_diphosphate_c0 --> H2O_c0 + NADP_c0 + Isopentenyldiphosphate_c0	0.0154033
rxn04139_c0	2-octaprenyl-6-methoxyphenol hydroxylase (EC 1.14.13.-) [BQ06030]	NADPH_c0 + O2_c0 + H_plus__c0 + 2_Octaprenyl_3_methyl_6_methoxy_1_4_benzoquinone_c0 --> H2O_c0 + NADP_c0 + 2_Octaprenyl_3_methyl_5_hydroxy_6_methoxy_1_4_benzoquinone_c0	0.00187088
rxn04996_c0	4-hydroxy-3-methylbut-2-enyl diphosphate reductase (EC 1.17.7.4) [BQ03600]	NADPH_c0 + H_plus__c0 + 1_Hydroxy_2_methyl_2_butenyl_4_diphosphate_c0 --> H2O_c0 + NADP_c0 + DMAPP_c0	0.00210159
rxn05040_c0	3,4-dihydroxy-2-butanone 4-phosphate synthase (EC 4.1.99.12) / GTP cyclohydrolase II (EC 3.5.4.25) [BQ03520]	D_Ribulose5_phosphate_c0 <=> Formate_c0 + H_plus__c0 + 3_4_dihydroxy_2_butanone4_phosphate_c0	0.00374175
rxn05116_c0	4-hydroxythreonine-4-phosphate dehydrogenase (EC 1.1.1.262) [BQ04590]	H_plus__c0 + 2_Amino_3_oxo_4_phosphonooxybutyrate_c0 --> CO2_c0 + 3_Amino_2_oxopropyl_phosphate_c0	0.000935438
rxn05145_c0	Phosphate ABC transporter, periplasmic phosphate-binding protein PstABCS (TC 3.A.1.7.1) [BQ02300] [BQ02330] [BQ02320] [BQ02310]	H2O_c0 + ATP_c0 + Phosphate_e0 --> ADP_c0 + 2.0 Phosphate_c0 + H_plus__c0	0
rxn05146_c0	Glutamate Aspartate transport ATP-binding protein GltIJKL (TC 3.A.1.3.4) [BQ08330][BQ08300] [BQ08320] [BQ08310]	H2O_c0 + ATP_c0 + L_Glutamate_e0 --> ADP_c0 + Phosphate_c0 + L_Glutamate_c0 + H_plus__c0	0
rxn05148_c0	heme exporter protein A (EC:3.6.3.41) [BQ01080] and heme exporter protein B [BQ01070] and heme exporter protein C [BQ01060]	H2O_c0 + ATP_c0 + Heme_c0 --> ADP_c0 + Phosphate_c0 + Heme_e0 + H_plus__c0	0
rxn05149_c0	Manganese ABC transporter, inner membrane permease protein yfeABCD [BQ00820] [BQ00790] [BQ00800] [BQ00810]	H2O_c0 + ATP_c0 + Mn2_plus__e0 --> ADP_c0 + Phosphate_c0 + Mn2_plus__c0 + H_plus__c0	0.00276017
rxn05150_c0	Zinc ABC transporter, inner membrane permease protein ZnuABC [BQ01780] [BQ01770] [BQ01790]	H2O_c0 + ATP_c0 + Zn2_plus__e0 --> ADP_c0 + Phosphate_c0 + Zn2_plus__c0 + H_plus__c0	0.00135911
rxn05152_c0	Glutamate Aspartate transport ATP-binding protein GltIJKL (TC 3.A.1.3.4) [BQ08330][BQ08300] [BQ08320] [BQ08310]	H2O_c0 + ATP_c0 + L_Aspartate_e0 --> ADP_c0 + Phosphate_c0 + L_Aspartate_c0 + H_plus__c0	6.49548
rxn05158_c0	Glycerol-3-phosphate ABC transporter, ATP-binding protein UgpABCÂ· (TC 3.A.1.1.3) [BQ01730] [BQ01760] [BQ01740] [BQ01750]	H2O_c0 + ATP_c0 + Glycerol_3_phosphate_e0 --> ADP_c0 + Phosphate_c0 + H_plus__c0 + Glycerol_3_phosphate_c0	0
rxn05161_c0	Branched-chain amino acid transport ATP-binding protein LivFGHJM (TC 3.A.1.4.1) [BQ06330] [BQ06290] [BQ06310] [BQ06320] [BQ06300]	H2O_c0 + ATP_c0 + L_Leucine_e0 --> ADP_c0 + Phosphate_c0 + H_plus__c0 + L_Leucine_c0	1.83639
rxn05168_c0	Branched-chain amino acid transport ATP-binding protein LivFGHJM (TC 3.A.1.4.1) [BQ06330] [BQ06290] [BQ06310] [BQ06320] [BQ06300]	H2O_c0 + ATP_c0 + L_Valine_e0 --> ADP_c0 + Phosphate_c0 + H_plus__c0 + L_Valine_c0	1.72805
rxn05179_c0	Branched-chain amino acid transport ATP-binding protein LivFGHJM (TC 3.A.1.4.1) [BQ06330] [BQ06290] [BQ06310] [BQ06320] [BQ06300]	H2O_c0 + ATP_c0 + L_Isoleucine_e0 --> ADP_c0 + Phosphate_c0 + H_plus__c0 + L_Isoleucine_c0	1.18421
rxn05206_c0	Potassium efflux system KefA protein / Small-conductance mechanosensitive channel [BQ08450]	K_plus__e0 <=> K_plus__c0	-999.221
rxn05209_c0	Na+/H+ antiporter NhaA type [BQ03070]	H_plus__c0 + Na_plus__e0 <=> H_plus__e0 + Na_plus__c0	0.0207726
rxn05223_c0	ATPase component BioMNY of energizing module of biotin ECF transporter (EC:3.6.3.-) [BQ02700] [BQ02710] [BQ02720]	H2O_c0 + ATP_c0 + BIOT_e0 --> ADP_c0 + Phosphate_c0 + H_plus__c0 + BIOT_c0	8.38957e-06
rxn05229_c0	5-(carboxyamino)imidazole ribonucleotide mutase, purE (EC 5.4.99.18) [BQ11280] and 5-(carboxyamino)imidazole ribonucleotide synthase, purK (EC:6.3.4.18) [BQ11290]	ATP_c0 + H2CO3_c0 + AIR_c0 --> ADP_c0 + Phosphate_c0 + H_plus__c0 + 5_Phosphoribosyl_4_carboxy_5_aminoimidazole_c0	0.924259
rxn05231_c0	Ribonucleotide reduction protein nrdEFI [BQ01810][BQ01820] [BQ01830]	ADP_c0 + trdrd_c0 --> H2O_c0 + dADP_c0 + trdox_c0	0.0635265
rxn05233_c0	Ribonucleotide reduction protein nrdEFI [BQ01810][BQ01820] [BQ01830]	GDP_c0 + trdrd_c0 --> H2O_c0 + dGDP_c0 + trdox_c0	0.0383125
rxn05255_c0	Transport.2	H_plus__e0 + Folate_e0 --> H_plus__c0 + Folate_c0	0.00374175
rxn05287_c0	Octaprenyl diphosphate synthase (EC 2.5.1.90) [BQ03200]	Isopentenyldiphosphate_c0 + Geranylgeranyl_diphosphate_c0 --> PPi_c0 + H_plus__c0 + pendp_c0	0.00187088
rxn05289_c0	Thioredoxin reductase (EC 1.8.1.9) [BQ09280]	NADPH_c0 + H_plus__c0 + trdox_c0 --> NADP_c0 + trdrd_c0	0.210863
rxn05293_c0	1-hydroxy-2-methyl-2-(E)-butenyl 4-diphosphate synthase (EC 1.17.7.1) []	NADH_c0 + H_plus__c0 + 2_C_methyl_D_erythritol2_4_cyclodiphosphate_c0 --> H2O_c0 + NAD_c0 + 1_Hydroxy_2_methyl_2_butenyl_4_diphosphate_c0	0.0175048
rxn05306_c0	Phenylalanine-specific permease [BQ02690]	L_Phenylalanine_e0 + H_plus__e0 --> L_Phenylalanine_c0 + H_plus__c0	0.75515
rxn05307_c0	D-serine/D-alanine/glycine transporter cycA [BQ08530]	L_Serine_e0 + H_plus__e0 --> L_Serine_c0 + H_plus__c0	5.21841
rxn05319_c0	Diffusion	H2O_c0 <=> H2O_e0	44.7682
rxn05322_c0	Enoyl-[acyl-carrier-protein] reductase [NADH] (EC 1.3.1.9), FabI1 [BQ01200] FabI2 [BQ03500]	NADH_c0 + H_plus__c0 + But_2_enoyl_acyl_carrier_protein_c0 --> NAD_c0 + Butyryl_ACP_c0	1.25992
rxn05323_c0	Enoyl-[acyl-carrier-protein] reductase [NADH] (EC 1.3.1.9), FabI1 [BQ01200] FabI2 [BQ03500]	NADH_c0 + H_plus__c0 + 2E_Tetradecenoyl_acp_c0 --> NAD_c0 + Myristoyl_ACP_c0	1.08896
rxn05324_c0	Enoyl-[acyl-carrier-protein] reductase [NADH] (EC 1.3.1.9), FabI1 [BQ01200] FabI2 [BQ03500]	NADH_c0 + H_plus__c0 + 2E_Dodecenoyl_acp_c0 --> NAD_c0 + Dodecanoyl_ACP_c0	1.25992
rxn05325_c0	Enoyl-[acyl-carrier-protein] reductase [NADH] (EC 1.3.1.9), FabI1 [BQ01200] FabI2 [BQ03500]	NADH_c0 + H_plus__c0 + 2E_Octenoyl_acp_c0 --> NAD_c0 + Octanoyl_ACP_c0	1.25992
rxn05326_c0	Enoyl-[acyl-carrier-protein] reductase [NADH] (EC 1.3.1.9), FabI1 [BQ01200] FabI2 [BQ03500]	NADH_c0 + H_plus__c0 + 2E_Hexenoyl_acp_c0 --> NAD_c0 + Hexanoyl_ACP_c0	1.25992
rxn05327_c0	Enoyl-[acyl-carrier-protein] reductase [NADH] (EC 1.3.1.9), FabI1 [BQ01200] FabI2 [BQ03500]	NADH_c0 + H_plus__c0 + 2E_Decenoyl_acp_c0 --> NAD_c0 + Decanoyl_ACP_c0	1.25992
rxn05328_c0	Enoyl-[acyl-carrier-protein] reductase [NADH] (EC 1.3.1.9), FabI1 [BQ01200] FabI2 [BQ03500]	NADH_c0 + H_plus__c0 + 2E_Hexadecenoyl_acp_c0 --> NAD_c0 + hexadecanoyl_acp_c0	1.05477
rxn05336_c0	3-oxoacyl-[acyl-carrier protein] reductase (EC 1.1.1.100) [BQ04530]	NADP_c0 + R_3_hydroxypalmitoyl_acyl_carrierprotein__c0 <-- NADPH_c0 + H_plus__c0 + 3_oxohexadecanoyl_acp_c0	-1.05477
rxn05337_c0	3-oxoacyl-[acyl-carrier protein] reductase (EC 1.1.1.100) [BQ04530]	NADP_c0 + D_3_Hydroxyhexanoyl_acp_c0 <-- NADPH_c0 + H_plus__c0 + 3_Oxohexanoyl_acp_c0	-1.25992
rxn05338_c0	3-oxoacyl-[acyl-carrier protein] reductase (EC 1.1.1.100) [BQ04530]	NADP_c0 + R_3_Hydroxydecanoyl_acyl_carrier_protein_c0 <-- NADPH_c0 + H_plus__c0 + 3_oxodecanoyl_acp_c0	-1.25992
rxn05339_c0	3-oxoacyl-[acyl-carrier protein] reductase (EC 1.1.1.100) [BQ04530]	NADP_c0 + R_3_Hydroxybutanoyl_acyl_carrier_protein_c0 <-- NADPH_c0 + H_plus__c0 + Acetoacetyl_ACP_c0	-1.25992
rxn05340_c0	3-oxoacyl-[acyl-carrier protein] reductase (EC 1.1.1.100) [BQ04530]	NADP_c0 + D_3_Hydroxydodecanoyl_acp_c0 <-- NADPH_c0 + H_plus__c0 + 3_oxododecanoyl_acp_c0	-1.25992
rxn05341_c0	3-oxoacyl-[acyl-carrier protein] reductase (EC 1.1.1.100) [BQ04530]	NADP_c0 + R_3_Hydroxyoctanoyl_acyl_carrier_protein_c0 <-- NADPH_c0 + H_plus__c0 + 3_oxooctanoyl_acp_c0	-1.25992
rxn05342_c0	3-oxoacyl-[acyl-carrier protein] reductase (EC 1.1.1.100) [BQ04530]	NADP_c0 + HMA_c0 <-- NADPH_c0 + H_plus__c0 + 3_oxotetradecanoyl_acp_c0	-1.22573
rxn05343_c0	(3-oxoacyl-[acyl-carrier-protein] synthase II, FabF1 [BQ04550] FabF2 [BQ05290] FabF3 [BQ05300]) KASI (EC 2.3.1.41) [BQ01210]	Octanoyl_ACP_c0 + Malonyl_acyl_carrierprotein__c0 --> CO2_c0 + 3_oxodecanoyl_acp_c0 + ACP_c0	1.25992
rxn05344_c0	(3-oxoacyl-[acyl-carrier-protein] synthase II, FabF1 [BQ04550] FabF2 [BQ05290] FabF3 [BQ05300]) KASI (EC 2.3.1.41) [BQ01210]	Myristoyl_ACP_c0 + Malonyl_acyl_carrierprotein__c0 --> CO2_c0 + 3_oxohexadecanoyl_acp_c0 + ACP_c0	1.05477
rxn05345_c0	(3-oxoacyl-[acyl-carrier-protein] synthase II, FabF1 [BQ04550] FabF2 [BQ05290] FabF3 [BQ05300]) KASI (EC 2.3.1.41) [BQ01210]	Dodecanoyl_ACP_c0 + Malonyl_acyl_carrierprotein__c0 --> CO2_c0 + 3_oxotetradecanoyl_acp_c0 + ACP_c0	1.22573
rxn05346_c0	(3-oxoacyl-[acyl-carrier-protein] synthase II, FabF1 [BQ04550] FabF2 [BQ05290] FabF3 [BQ05300]) KASI (EC 2.3.1.41) [BQ01210]	Butyryl_ACP_c0 + Malonyl_acyl_carrierprotein__c0 --> CO2_c0 + 3_Oxohexanoyl_acp_c0 + ACP_c0	1.25992
rxn05348_c0	(3-oxoacyl-[acyl-carrier-protein] synthase II, FabF1 [BQ04550] FabF2 [BQ05290] FabF3 [BQ05300]) KASI (EC 2.3.1.41) [BQ01210]	Decanoyl_ACP_c0 + Malonyl_acyl_carrierprotein__c0 --> CO2_c0 + 3_oxododecanoyl_acp_c0 + ACP_c0	1.25992
rxn05350_c0	(3-oxoacyl-[acyl-carrier-protein] synthase II, FabF1 [BQ04550] FabF2 [BQ05290] FabF3 [BQ05300]) KASI (EC 2.3.1.41) [BQ01210]	Hexanoyl_ACP_c0 + Malonyl_acyl_carrierprotein__c0 --> CO2_c0 + 3_oxooctanoyl_acp_c0 + ACP_c0	1.25992
rxn05460_c0	(3-oxoacyl-[acyl-carrier-protein] synthase II, FabF1 [BQ04550] FabF2 [BQ05290] FabF3 [BQ05300]) KASI (EC 2.3.1.41) [BQ01210]	hexadecanoyl_acp_c0 + Malonyl_acyl_carrierprotein__c0 --> CO2_c0 + ACP_c0 + 3_Oxooctodecanoyl_ACP_c0	1.05477
rxn05461_c0	3-oxoacyl-[acyl-carrier protein] reductase (EC 1.1.1.100) [BQ04530]	NADPH_c0 + H_plus__c0 + 3_Oxooctodecanoyl_ACP_c0 <=> NADP_c0 + 3_Hydroxyoctodecanoyl_ACP_c0	1.05477
rxn05464_c0	Enoyl-[acyl-carrier-protein] reductase [NADH] (EC 1.3.1.9), FabI1 [BQ01200] FabI2 [BQ03500]	NADH_c0 + H_plus__c0 + 2E_Octadecenoyl_acp_c0 --> NAD_c0 + Octodecanoyl_ACP_c0	1.05477
rxn05465_c0	Malonyl CoA-acyl carrier protein transacylase (EC 2.3.1.39) [BQ04520]	H_plus__c0 + Malonyl_CoA_c0 + ACP_c0 --> CoA_c0 + Malonyl_acyl_carrierprotein__c0	9.63488
rxn05467_c0	Diffusion	CO2_e0 <=> CO2_c0	-44.9637
rxn05468_c0	Diffusion	O2_e0 <=> O2_c0	15
rxn05493_c0	Alpha-ketoglutarate permease [BQ08640]	2_Oxoglutarate_e0 + H_plus__e0 <=> 2_Oxoglutarate_c0 + H_plus__c0	13.7926
rxn05494_c0	D-serine/D-alanine/glycine transporter cycA [BQ08530]	H_plus__e0 + D_Alanine_e0 --> H_plus__c0 + D_Alanine_c0	1.67238
rxn05514_c0	Large-conductance mechanosensitive channel [BQ02880]	Ca2_plus__e0 + H_plus__c0 --> Ca2_plus__c0 + H_plus__e0	0.0207726
rxn05536_c0	Oligopeptide transport ATP-binding protein OppF (TC 3.A.1.5.1) [BQ09530] and Dipeptide transport ATP-binding protein Dpp (TC 3.A.1.5.2) [BQ09540] [BQ09550] [BQ09560] [BQ09570] [BQ09580]	H2O_c0 + ATP_c0 + Met_X_dimer_e0 --> ADP_c0 + Phosphate_c0 + H_plus__c0 + Met_X_dimer_c0	0.632981
rxn05557_c0	Iron compound ABC uptake transporter substrate-binding protein fatBCD [BQ10300] [BQ10310] [BQ10320] and Iron(III) dicitrate transport ATP-binding protein FecE (TC 3.A.1.14.1)	H2O_c0 + ATP_c0 + 2.0 Citrate_e0 + fe3_e0 --> ADP_c0 + Phosphate_c0 + H_plus__c0 + 2.0 Citrate_c0 + fe3_c0	0.0311589
rxn05582_c0	D-serine/D-alanine/glycine transporter cycA [BQ08530]	Glycine_e0 + H_plus__e0 --> Glycine_c0 + H_plus__c0	0
rxn05596_c0	Potassium uptake protein TrkH [BQ09290] or Trk system potassium uptake protein TrkA [BQ05020]	H_plus__e0 + K_plus__c0 <=> H_plus__c0 + K_plus__e0	-1000
rxn05663_c0	Transport.5	L_Tryptophan_e0 + H_plus__e0 --> L_Tryptophan_c0 + H_plus__c0	0.231695
rxn06023_c0	Holo-[acyl-carrier protein] synthase (EC 2.7.8.7) [BQ04260]	CoA_c0 + apo_ACP_c0 <=> Adenosine_3_5_bisphosphate_c0 + ACP_c0	0.000935438
rxn06060_c0	Cysteine desulfurase (EC 2.8.1.7) [BQ05940]	2.0 GSH_c0 + H2S2O3_c0 <=> H_plus__c0 + Sulfite_c0 + Oxidized_glutathione_c0 + H2S_c0	0
rxn06075_c0	Ribonucleotide reduction protein nrdEFI [BQ01810][BQ01820] [BQ01830]	UDP_c0 + trdrd_c0 --> H2O_c0 + dUDP_c0 + trdox_c0	0.0654088
rxn06076_c0	Ribonucleotide reduction protein nrdEFI [BQ01810][BQ01820] [BQ01830]	CDP_c0 + trdrd_c0 --> H2O_c0 + dCDP_c0 + trdox_c0	0.0436151
rxn06672_c0	Biotin carboxylase of acetyl-CoA carboxylase (EC 6.3.4.14) [BQ06530]	ATP_c0 + H2CO3_c0 + Holo_carboxylase_c0 --> ADP_c0 + Phosphate_c0 + H_plus__c0 + Carboxybiotin_carboxyl_carrier_protein_c0	9.63488
rxn06673_c0	Acetyl-coenzyme A carboxyl transferase beta alpha (EC 6.4.1.2/2.1.3.15) [BQ13250] and Acetyl-coenzyme A carboxyl transferase beta chain (EC 6.4.1.2/2.1.3.15) [BQ00320]	Acetyl_CoA_c0 + Carboxybiotin_carboxyl_carrier_protein_c0 --> Malonyl_CoA_c0 + Holo_carboxylase_c0	9.63488
rxn06723_c0	UDP-3-O-[3-hydroxymyristoyl] glucosamine N-acyltransferase (EC 2.3.1.191) [BQ06940]	UDP_3_O_beta_hydroxymyristoyl_D_glucosamine_c0 + HMA_c0 --> H_plus__c0 + UDP_2_3_bis3_hydroxytetradecanoylglucosamine_c0 + ACP_c0	0.0683834
rxn06729_c0	Acyl-[acyl-carrier-protein]--UDP-N-acetylglucosamine O-acyltransferase (EC 2.3.1.129) [BQ06920]	UDP_N_acetylglucosamine_c0 + HMA_c0 --> H_plus__c0 + UDP_3_O_beta_hydroxymyristoyl_N_acetylglucosamine_c0 + ACP_c0	0.0683834
rxn06848_c0	Lipid A biosynthesis lauroyl acyltransferase (EC 2.3.1.-) [BQ05270]	Lauroyl_KDO2_lipid_IVA_c0 + Myristoyl_ACP_c0 --> kdo2_lipid_a_c0 + ACP_c0	0.0341917
rxn06865_c0	Lipid A biosynthesis lauroyl acyltransferase (EC 2.3.1.-) [BQ05270]	kdo2_lipid_iva_c0 + Dodecanoyl_ACP_c0 --> Lauroyl_KDO2_lipid_IVA_c0 + ACP_c0	0.0341917
rxn08088_c0	1-acyl-sn-glycerol-3-phosphate acyltransferase (EC 2.3.1.51) [BQ13210]	H_plus__c0 + Octodecanoyl_ACP_c0 + 1_octadecanoyl_sn_glycerol_3_phosphate_c0 --> ACP_c0 + 1_2_dioctadecanoyl_sn_glycerol_3_phosphate_c0	0.527385
rxn08311_c0	Phosphatidate cytidylyltransferase (EC 2.7.7.41) [BQ06970]	CTP_c0 + 1_2_dioctadecanoyl_sn_glycerol_3_phosphate_c0 --> PPi_c0 + H_plus__c0 + CDP_1_2_dioctadecanoylglycerol_c0	0.527385
rxn08335_c0	Dihydroorotate dehydrogenase (EC 1.3.3.1) []	S_Dihydroorotate_c0 + Ubiquinone_8_c0 --> Orotate_c0 + Ubiquinol_8_c0	1.2412
rxn08551_c0	Phosphate:acyl-ACP acyltransferase PlsXY (EC:2.3.1.15) [BQ05470] [BQ06400]	Glycerol_3_phosphate_c0 + Octodecanoyl_ACP_c0 --> ACP_c0 + 1_octadecanoyl_sn_glycerol_3_phosphate_c0	0.527385
rxn09177_c0	Phosphopantothenoylcysteine decarboxylase (EC 4.1.1.36) / Phosphopantothenoylcysteine synthetase (EC 6.3.2.5) [BQ00340]	CTP_c0 + L_Cysteine_c0 + 4_phosphopantothenate_c0 --> PPi_c0 + CMP_c0 + 2.0 H_plus__c0 + R_4_Phosphopantothenoyl_L_cysteine_c0	0.0032216
rxn09202_c0	Phosphatidylserine decarboxylase (EC 4.1.1.65) [BQ04400]	2.0 H_plus__c0 + phosphatidylserine_dioctadecanoyl_c0 --> CO2_c0 + phosphatidylethanolamine_dioctadecanoyl_c0	0.527385
rxn09210_c0	CDP-diacylglycerol--serine O-phosphatidyltransferase (EC 2.7.8.8) [BQ04410]	L_Serine_c0 + CDP_1_2_dioctadecanoylglycerol_c0 --> CMP_c0 + 2.0 H_plus__c0 + phosphatidylserine_dioctadecanoyl_c0	0.527385
rxn09272_c0	Succinate dehydrogenase [BQ12720] [BQ12710] and Succinate dehydrogenase (EC 1.3.5.1/1.3.5.4) [BQ12700] [BQ12690]	Succinate_c0 + Ubiquinone_8_c0 --> Fumarate_c0 + Ubiquinol_8_c0	14.9548
rxn09345_c0	Desconocido.1	8.0 Isopentenyldiphosphate_c0 + Farnesyldiphosphate_c0 --> 8.0 PPi_c0 + 8.0 H_plus__c0 + Bactoprenyl_diphosphate_c0	0.000230713
rxn09657_c0	Transport.1	H_plus__e0 + Thiamin_e0 --> H_plus__c0 + Thiamin_c0	0.000935438
rxn10042_c0	ATP synthase delta chain [BQ12260] and ATP synthase alpha chain (EC 7.1.2.2) [BQ12250] beta chain (EC 7.1.2.2) [BQ12230] epsilon chain [BQ12220] gamma chain [BQ12240] and ATP synthase protein I [BQ03120]	ADP_c0 + Phosphate_c0 + 4.0 H_plus__e0 <=> H2O_c0 + ATP_c0 + 3.0 H_plus__c0	284.526
rxn10113_c0	Cytochrome O ubiquinol oxidase subunit I (EC 1.10.3.10) [BQ01160] subunit II (EC 1.10.3.10) [BQ01150] subunit III [BQ01170] subunit IV [BQ01180]	0.5 O2_c0 + 2.5 H_plus__c0 + Ubiquinol_8_c0 --> H2O_c0 + 2.5 H_plus__e0 + Ubiquinone_8_c0	29.9878
rxn10122_c0	NADH-ubiquinone oxidoreductase (EC 7.1.1.2) [BQ05680][BQ05710] [BQ05730] [BQ05670] [BQ05640] [BQ05760] [BQ05720] [BQ05770] [BQ05750] [BQ05650] [BQ05690] [BQ05700] [BQ05660] [BQ05740]	NADH_c0 + 4.5 H_plus__c0 + Ubiquinone_8_c0 <=> NAD_c0 + 3.5 H_plus__e0 + Ubiquinol_8_c0	13.7928
rxn10126_c0	Succinate dehydrogenase [BQ12720] [BQ12710] and Succinate dehydrogenase (EC 1.3.5.1/1.3.5.4) [BQ12700] [BQ12690]	FADH2_c0 + Ubiquinone_8_c0 --> FAD_c0 + H_plus__c0 + Ubiquinol_8_c0	0
rxn10199_c0	penicillin-binding protein 1A, mrcA1 (EC:2.4.1.129 3.4.16.4) [BQ03890] or penicillin-binding protein 1A, mrcA2 (EC:2.4.1.129 3.4.16.4) [BQ05890]	Undecaprenyl_diphospho_N_acetylmuramoyl__N_acetylglucosamine_L_ala_D_glu_meso_2_6_diaminopimeloyl_D_ala_D_ala_c0 + Peptidoglycan_polymer_n_1_subunits_c0 <=> Bactoprenyl_diphosphate_c0 + Peptidoglycan_polymer_n_subunits_c0	0.0564283
rxn10473_c0	anion permease [BQ09650]	H_plus__e0 + Cl__e0 --> H_plus__c0 + Cl__c0	0.0207726
rxn10481_c0	Large-conductance mechanosensitive channel [BQ02880]	Cu2_plus__e0 + H_plus__c0 --> Cu2_plus__c0 + H_plus__e0	0.00282729
rxn10571_c0	magnesium transporter [BQ01600]	H2O_c0 + ATP_c0 + Mg_e0 --> ADP_c0 + Phosphate_c0 + H_plus__c0 + Mg_c0	0.0346196
rxn11663_c0	4-hydroxythreonine-4-phosphate dehydrogenase (EC 1.1.1.262) [BQ04590]	NAD_c0 + 4_Phosphonooxy_threonine_c0 --> NADH_c0 + CO2_c0 + H_plus__c0 + 2_Amino_3_oxo_4_phosphonooxybutyrate_c0	0.000935438
rxn11946_c0	3-demethylubiquinone-9 3-methyltransferase, UbiG (EC 2.1.1.64) [BQ03050]	S_Adenosyl_L_methionine_c0 + 2_Octaprenyl_3_methyl_5_hydroxy_6_methoxy_1_4_benzoquinone_c0 --> S_Adenosyl_homocysteine_c0 + H_plus__c0 + Ubiquinone_8_c0	0.00187088
rxn12008_c0	Octaprenyl diphosphate synthase (EC 2.5.1.90) [BQ03200]	Isopentenyldiphosphate_c0 + all_trans_Heptaprenyl_diphosphate_c0 --> PPi_c0 + H_plus__c0 + Farnesylfarnesylgeraniol_c0	0.00187088
rxn12224_c0	2-octaprenyl-6-methoxyphenol hydroxylase (EC 1.14.13.-) [BQ06030]	O2_c0 + 2_Octaprenyl_6_methoxyphenol_c0 --> H2O_c0 + 2_Octaprenyl_6_methoxy_1_4_benzoquinone_c0	0.00187088
rxn12510_c0	Pantothenate kinase (EC 2.7.1.33) [BQ01930]	ATP_c0 + PAN_c0 --> ADP_c0 + H_plus__c0 + 4_phosphopantothenate_c0	0.0032216
rxn12636_c0	Methionine aminopeptidase (EC 3.4.11.18) [BQ06230] or Membrane alanine aminopeptidase N (EC 3.4.11.2) [BQ04040]	H2O_c0 + H_plus__c0 + Met_X_dimer_c0 <=> L_Alanine_c0 + L_Methionine_c0	0.632981
rxn12844_c0	Methionine aminopeptidase (EC 3.4.11.18) [BQ06230] or Membrane alanine aminopeptidase N (EC 3.4.11.2) [BQ04040]	H2O_c0 + Cys_X_dimer_c0 <=> Glycine_c0 + L_Cysteine_c0	0.377443
rxn12848_c0	Oligopeptide transport ATP-binding protein OppF (TC 3.A.1.5.1) [BQ09530] and Dipeptide transport ATP-binding protein Dpp (TC 3.A.1.5.2) [BQ09540] [BQ09550] [BQ09560] [BQ09570] [BQ09580]	H2O_c0 + ATP_c0 + Cys_X_dimer_e0 --> ADP_c0 + Phosphate_c0 + H_plus__c0 + Cys_X_dimer_c0	0.377443
rxna0004_c0	3-hydroxyacyl-[acyl-carrier-protein] dehydratase, FabZ form (EC 4.2.1.59) [BQ06930] and FabA form (EC 4.2.1.59, 5.3.3.14) [BQ01220]	R_3_Hydroxybutanoyl_acyl_carrier_protein_c0 --> H2O_c0 + But_2_enoyl_acyl_carrier_protein_c0	1.25992
rxna0005_c0	3-hydroxyacyl-[acyl-carrier-protein] dehydratase, FabZ form (EC 4.2.1.59) [BQ06930] and FabA form (EC 4.2.1.59, 5.3.3.14) [BQ01220]	D_3_Hydroxyhexanoyl_acp_c0 --> H2O_c0 + 2E_Hexenoyl_acp_c0	1.25992
rxna0006_c0	3-hydroxyacyl-[acyl-carrier-protein] dehydratase, FabZ form (EC 4.2.1.59) [BQ06930] and FabA form (EC 4.2.1.59, 5.3.3.14) [BQ01220]	R_3_Hydroxyoctanoyl_acyl_carrier_protein_c0 --> H2O_c0 + 2E_Octenoyl_acp_c0	1.25992
rxna0007_c0	3-hydroxyacyl-[acyl-carrier-protein] dehydratase, FabZ form (EC 4.2.1.59) [BQ06930] and FabA form (EC 4.2.1.59, 5.3.3.14) [BQ01220]	R_3_Hydroxydecanoyl_acyl_carrier_protein_c0 --> H2O_c0 + 2E_Decenoyl_acp_c0	1.25992
rxna0008_c0	3-hydroxyacyl-[acyl-carrier-protein] dehydratase, FabZ form (EC 4.2.1.59) [BQ06930] and FabA form (EC 4.2.1.59, 5.3.3.14) [BQ01220]	D_3_Hydroxydodecanoyl_acp_c0 --> H2O_c0 + 2E_Dodecenoyl_acp_c0	1.25992
rxna0009_c0	3-hydroxyacyl-[acyl-carrier-protein] dehydratase, FabZ form (EC 4.2.1.59) [BQ06930] and FabA form (EC 4.2.1.59, 5.3.3.14) [BQ01220]	HMA_c0 --> H2O_c0 + 2E_Tetradecenoyl_acp_c0	1.08896
rxna0010_c0	3-hydroxyacyl-[acyl-carrier-protein] dehydratase, FabZ form (EC 4.2.1.59) [BQ06930] and FabA form (EC 4.2.1.59, 5.3.3.14) [BQ01220]	R_3_hydroxypalmitoyl_acyl_carrierprotein__c0 --> H2O_c0 + 2E_Hexadecenoyl_acp_c0	1.05477
rxna0011_c0	3-hydroxyacyl-[acyl-carrier-protein] dehydratase, FabZ form (EC 4.2.1.59) [BQ06930] and FabA form (EC 4.2.1.59, 5.3.3.14) [BQ01220]	3_Hydroxyoctodecanoyl_ACP_c0 --> H2O_c0 + 2E_Octadecenoyl_acp_c0	1.05477
rxna0012_c0	Chorismate mutase I (EC 5.4.99.5) [BQ12930]	Chorismate_c0 <=> Prephenate_c0	0.562072
rxna0013_c0	4-hydroxy-tetrahydrodipicolinate synthase (EC 4.3.3.7) [BQ04190]	Pyruvate_c0 + L_Aspartate4_semialdehyde_c0 --> H2O_c0 + 2S_4S_4_hydroxy_2_3_4_5_tetrahydrodipicolinate_c0	1.45517
rxna0015_c0	Acetylornithine aminotransferase (EC 2.6.1.11, 2.6.1.17) [BQ01010]	L_Glutamate_c0 + N_Succinyl_L_2_amino_6_oxopimelate_c0 --> 2_Oxoglutarate_c0 + N_Succinyl_L_2_6_diaminopimelate_c0	1.45517
rxna0016_c0	3-oxoacyl-[acyl-carrier-protein] synthase III, FabH [BQ05480]	Acetyl_CoA_c0 + Malonyl_acyl_carrierprotein__c0 --> CoA_c0 + CO2_c0 + Acetoacetyl_ACP_c0	1.25992
rxna0019_c0	GMP synthase [glutamine-hydrolyzing], amidotransferase subunit (EC 6.3.5.2) / GMP synthase [glutamine-hydrolyzing], ATP pyrophosphatase subunit (EC 6.3.5.2) [BQ01710]	ATP_c0 + NH3_c0 + XMP_c0 --> PPi_c0 + AMP_c0 + GMP_c0	0.128394
rxna0021_c0	Fructose-1,6-bisphosphatase, Glpx type (EC 3.1.3.11) [BQ07740]	H2O_c0 + Sedoheptulose_1_7_bisphosphate_c0 --> Phosphate_c0 + Sedoheptulose7_phosphate_c0	0.560442
rxna0022_c0	4-hydroxy-tetrahydrodipicolinate reductase (EC 1.17.1.8) [BQ09810]	NADPH_c0 + H_plus__c0 + 2S_4S_4_hydroxy_2_3_4_5_tetrahydrodipicolinate_c0 --> H2O_c0 + NADP_c0 + tetrahydrodipicolinate_c0	1.45517
rxna0029_c0	Ferredoxin/flavodoxin---NADP+ reductase (EC:1.18.1.2; 1.19.1.1) [BQ10090]	NADPH_c0 + 2.0 Oxidized_Ferredoxin_c0 <=> NADP_c0 + 2.0 Ferredoxin_c0	0
rxna0032_c0	D-serine/D-alanine/glycine transporter cycA [BQ08530]	H_plus__e0 + beta_alanine_e0 --> H_plus__c0 + beta_Alanine_c0	0.0032216
rxna0033_c0	Branched-chain amino acid transport ATP-binding protein LivFGHJM (TC 3.A.1.4.1) [BQ06330] [BQ06290] [BQ06310] [BQ06320] [BQ06300]	H2O_c0 + ATP_c0 + L_threonine_e0 --> ADP_c0 + Phosphate_c0 + H_plus__c0 + L_Threonine_c0	1.03404
rxna0034_c0	arginine ABC transporter ATP-binding protein [BQ06890]	H2O_c0 + ATP_c0 + L_arginine_e0 --> ADP_c0 + Phosphate_c0 + L_Arginine_c0 + H_plus__c0	1.20567
rxna0036_c0	Glutamate Aspartate transport ATP-binding protein GltIJKL (TC 3.A.1.3.4) [BQ08330][BQ08300] [BQ08320] [BQ08310]	H2O_c0 + ATP_c0 + L_Glutamine_e0 --> ADP_c0 + Phosphate_c0 + L_Glutamine_c0 + H_plus__c0	4.34361
rxna0037_c0	Glutamate Aspartate transport ATP-binding protein GltIJKL (TC 3.A.1.3.4) [BQ08330][BQ08300] [BQ08320] [BQ08310]	H2O_c0 + ATP_c0 + L_Asparagine_e0 --> ADP_c0 + Phosphate_c0 + H_plus__c0 + L_Asparagine_c0	0.982553
rxna0038_c0	Predicted histidine transporter [BQ06710]	H_plus__e0 + L_Histidine_e0 <=> H_plus__c0 + L_Histidine_c0	0.386155
rxna0039_c0	[BC,GB] 3'(2'),5'-bisphosphate nucleotidase CysQ [BQ02520]	H2O_c0 + Adenosine_3_5_bisphosphate_c0 --> Phosphate_c0 + AMP_c0	0.000935438
rxna0040_c0	Spontaneous	2.0 H2O2_c0 --> H2O_c0 + O2_c0	0.000467719
rxna0041_c0	heme exporter protein ABC (EC:3.6.3.41) [BQ01080] [BQ01070] [BQ01060]	H2O_c0 + ATP_c0 + Hemin_e0 <=> ADP_c0 + Phosphate_c0 + H_plus__c0 + Hemin_c0	0.000935438
rxna0042_c0	Unknown	Hemin_c0 <=> Heme_c0	0.000935438
rxna0044_c0	Aspartate aminotransferase (EC 2.6.1.1) [BQ09260]	L_Glutamate_c0 + L_Alanine_c0 <=> Pyruvate_c0 + 2_Oxoglutarate_c0	0.0422522
rxna0045_c0	NADP-dependent malic enzyme (EC 1.1.1.40) [BQ00940]	H2O_c0 + Oxaloacetate_c0 --> CO2_c0 + Pyruvate_c0	3.71859
rxna0048_c0	Transport.3	H2O_c0 + ATP_c0 + Fe2_plus_e0 --> ADP_c0 + Phosphate_c0 + H_plus__c0 + Fe2_plus__c0	0.0267963
rxna0049_c0	Transport.4	Nicotinamide_e0 <=> Nicotinamide_c0	0.00955992
rxnp0003_c0	Unknown.3	H2O_c0 + 5_Amino_6__5_phosphoribitylaminouracil_c0 --> Phosphate_c0 + 4__1_D_Ribitylamino_5_aminouracil_c0	0.00187088
rxnp0004_c0	Unknown.4	NAD_c0 + 4_Phosphoerythronate_c0 --> NADH_c0 + H_plus__c0 + 2_Oxo_3_hydroxy_4_phosphobutanoate_c0	0.000935438
