# Supplementary material for: Determination of the genome-scale metabolic network of Bartonella quintana str. Toulouse to optimize growth for its use as chassis for synthetic biology
Source: Front Bioeng Biotechnol. 2025 Mar 27;13:1527084. doi: 10.3389/fbioe.2025.1527084 (PMC11983613; doi:10.3389/fbioe.2025.1527084)
Supplement: Supplementary file 2 [file Table3.xlsx]

## Sheet: Heatmap_Transport
Columna1	Biotin	Na+/H+	Glycerol-3-P	Phenylalanine	K+/H+	K+	Oxoglutarate	Leu-Ile-Val-Thr	Ca2+/H+	Cl-/H+	Folate	Glu-Gln-Asp-Asp	Heme	Histidine	Arg-Lys	Mg2+	Mn2+	Nicotineamide	Oligopeptides	Ser-Ala-Gly	Thiamin	Tryptophan	Zn2+	Fe2+	Phosphate
Biotin	0.999895	0.999895	0.999895	0.986223	0.943108	0.950712	0.767936	-8.5519e-17	-9.57988e-17	-9.57988e-17	-9.57988e-17	-2.8515e-15	2.17448e-16	-9.57988e-17	3.77696e-17	2.14519e-16	1.40534e-16	-9.57988e-17	-8.20597e-17	-3.84582e-15	-8.20597e-17	-8.20597e-17	2.47947e-16	1.14929e-16	-1.31233e-14
Na+/H+	0.999895	0.999895	0.999895	0.986223	0.943108	0.950712	0.767936	-8.5519e-17	-9.57988e-17	-9.57988e-17	-9.57988e-17	-2.8515e-15	2.17448e-16	-9.57988e-17	3.77696e-17	2.14519e-16	1.40534e-16	-9.57988e-17	-8.20597e-17	-3.84582e-15	-8.20597e-17	-8.20597e-17	2.47947e-16	1.14929e-16	-1.31233e-14
Glycerol-3-P	0.999895	0.999895	0.999895	0.986223	0.943108	0.950712	0.767936	-3.72959e-17	-9.32284e-17	-9.32284e-17	8.1968e-17	-3.15251e-15	-1.12454e-16	-9.32284e-17	-3.72959e-17	8.1968e-17	6.30117e-17	8.1968e-17	-9.32284e-17	-3.75938e-15	1.46657e-16	-9.32284e-17	-9.29521e-17	3.81445e-17	-1.02761e-14
Phenylalanine	0.986223	0.986223	0.986223	0.986223	0.943108	0.950712	0.767936	-1.21496e-16	-1.53348e-16	-1.53348e-16	-1.22181e-16	-3.46936e-15	1.84166e-16	-1.22181e-16	1.79296e-16	1.22611e-16	3.95549e-17	1.58704e-17	1.84166e-16	-4.0418e-15	1.84166e-16	1.84166e-16	1.40265e-17	-1.22181e-16	-1.31441e-14
K+/H+	0.943108	0.943108	0.943108	0.943108	0.943108	0	0	0	0	0	0	0	0	0	0	0	0	0	0	0	0	0	0	0	0
K+	0.950712	0.950712	0.950712	0.950712	0	0.950712	0	0	0	0	0	0	0	0	0	0	0	0	0	0	0	0	0	0	0
Oxoglutarate	0.767936	0.767936	0.767936	0.767936	0	0	0.767936	5.45452e-17	1.42428e-17	1.42428e-17	-9.94614e-18	-4.70326e-15	2.37526e-16	-8.05107e-17	9.29665e-17	2.37544e-16	-8.75234e-17	-1.54824e-16	-7.25195e-17	1.68942e-15	-7.51825e-17	-7.25195e-17	-7.65471e-17	-8.96852e-18	-1.77598e-14
Leu-Ile-Val-Thr	-8.5519e-17	-8.5519e-17	-3.72959e-17	-1.21496e-16	0	0	5.45452e-17	-8.5519e-17	-8.5519e-17	-8.5519e-17	-8.5519e-17	-3.42461e-15	-8.5519e-17	-8.5519e-17	-8.5519e-17	-8.5519e-17	-8.5519e-17	-8.5519e-17	-8.5519e-17	-3.84582e-15	-8.5519e-17	-8.5519e-17	-8.5519e-17	-8.5519e-17	-7.23668e-17
Ca2+/H+	-9.57988e-17	-9.57988e-17	-9.32284e-17	-1.53348e-16	0	0	1.42428e-17	-8.5519e-17	-9.57988e-17	-9.57988e-17	-9.57988e-17	-2.8515e-15	-9.57988e-17	-9.57988e-17	3.77696e-17	2.14519e-16	-9.57988e-17	-9.57988e-17	-8.20597e-17	-3.84582e-15	-9.57988e-17	-8.20597e-17	-9.57988e-17	1.14929e-16	-1.31233e-14
Cl-/H+	-9.57988e-17	-9.57988e-17	-9.32284e-17	-1.53348e-16	0	0	1.42428e-17	-8.5519e-17	-9.57988e-17	-9.57988e-17	-9.57988e-17	-2.8515e-15	-9.57988e-17	-9.57988e-17	3.77696e-17	2.14519e-16	-9.57988e-17	-9.57988e-17	-8.20597e-17	-3.84582e-15	-9.57988e-17	-8.20597e-17	-9.57988e-17	1.14929e-16	-1.31233e-14
Folate	-9.57988e-17	-9.57988e-17	8.1968e-17	-1.22181e-16	0	0	-9.94614e-18	-8.5519e-17	-9.57988e-17	-9.57988e-17	-9.57988e-17	-2.8515e-15	-9.57988e-17	-9.57988e-17	3.77696e-17	2.14519e-16	1.40534e-16	-9.57988e-17	-8.20597e-17	-3.84582e-15	-9.57988e-17	-8.20597e-17	2.47947e-16	1.14929e-16	-1.31233e-14
Glu-Gln-Asp-Asp	-2.8515e-15	-2.8515e-15	-3.15251e-15	-3.46936e-15	0	0	-4.70326e-15	-3.42461e-15	-2.8515e-15	-2.8515e-15	-2.8515e-15	-2.8515e-15	-2.8515e-15	-2.8515e-15	-2.74794e-15	-2.8515e-15	-2.8515e-15	-2.8515e-15	-2.8515e-15	-3.23047e-15	-2.8515e-15	-2.8515e-15	-2.8515e-15	-2.8515e-15	-3.05342e-15
Heme	2.17448e-16	2.17448e-16	-1.12454e-16	1.84166e-16	0	0	2.37526e-16	-8.5519e-17	-9.57988e-17	-9.57988e-17	-9.57988e-17	-2.8515e-15	2.17448e-16	-9.57988e-17	3.77696e-17	2.14519e-16	1.40534e-16	-9.57988e-17	-8.20597e-17	-3.84582e-15	2.17448e-16	-8.20597e-17	2.47947e-16	1.14929e-16	-1.31233e-14
Histidine	-9.57988e-17	-9.57988e-17	-9.32284e-17	-1.22181e-16	0	0	-8.05107e-17	-8.5519e-17	-9.57988e-17	-9.57988e-17	-9.57988e-17	-2.8515e-15	-9.57988e-17	-9.57988e-17	3.77696e-17	-9.57988e-17	-9.57988e-17	-9.57988e-17	-8.20597e-17	-3.84582e-15	-9.57988e-17	-8.20597e-17	-9.57988e-17	-9.57988e-17	-1.31233e-14
Arg-Lys	3.77696e-17	3.77696e-17	-3.72959e-17	1.79296e-16	0	0	9.29665e-17	-8.5519e-17	3.77696e-17	3.77696e-17	3.77696e-17	-2.74794e-15	3.77696e-17	3.77696e-17	3.77696e-17	3.77696e-17	3.77696e-17	3.77696e-17	3.77696e-17	-3.81892e-15	3.77696e-17	3.77696e-17	3.77696e-17	3.77696e-17	-1.31727e-14
Mg2+	2.14519e-16	2.14519e-16	8.1968e-17	1.22611e-16	0	0	2.37544e-16	-8.5519e-17	2.14519e-16	2.14519e-16	2.14519e-16	-2.8515e-15	2.14519e-16	-9.57988e-17	3.77696e-17	2.14519e-16	2.14519e-16	2.14519e-16	-8.20597e-17	-3.84582e-15	2.14519e-16	-8.20597e-17	2.14519e-16	2.14519e-16	-1.31233e-14
Mn2+	1.40534e-16	1.40534e-16	6.30117e-17	3.95549e-17	0	0	-8.75234e-17	-8.5519e-17	-9.57988e-17	-9.57988e-17	1.40534e-16	-2.8515e-15	1.40534e-16	-9.57988e-17	3.77696e-17	2.14519e-16	1.40534e-16	-9.57988e-17	-8.20597e-17	-3.84582e-15	1.40534e-16	-8.20597e-17	1.40534e-16	1.14929e-16	-1.31233e-14
Nicotineamide	-9.57988e-17	-9.57988e-17	8.1968e-17	1.58704e-17	0	0	-1.54824e-16	-8.5519e-17	-9.57988e-17	-9.57988e-17	-9.57988e-17	-2.8515e-15	-9.57988e-17	-9.57988e-17	3.77696e-17	2.14519e-16	-9.57988e-17	-9.57988e-17	-8.20597e-17	-3.84582e-15	-9.57988e-17	-8.20597e-17	-9.57988e-17	1.14929e-16	-1.31233e-14
Oligopeptides	-8.20597e-17	-8.20597e-17	-9.32284e-17	1.84166e-16	0	0	-7.25195e-17	-8.5519e-17	-8.20597e-17	-8.20597e-17	-8.20597e-17	-2.8515e-15	-8.20597e-17	-8.20597e-17	3.77696e-17	-8.20597e-17	-8.20597e-17	-8.20597e-17	-8.20597e-17	-3.84582e-15	-8.20597e-17	-8.20597e-17	-8.20597e-17	-8.20597e-17	-1.31233e-14
Ser-Ala-Gly	-3.84582e-15	-3.84582e-15	-3.75938e-15	-4.0418e-15	0	0	1.68942e-15	-3.84582e-15	-3.84582e-15	-3.84582e-15	-3.84582e-15	-3.23047e-15	-3.84582e-15	-3.84582e-15	-3.81892e-15	-3.84582e-15	-3.84582e-15	-3.84582e-15	-3.84582e-15	-3.84582e-15	-3.84582e-15	-3.84582e-15	-3.84582e-15	-3.84582e-15	-4.00337e-15
Thiamin	-8.20597e-17	-8.20597e-17	1.46657e-16	1.84166e-16	0	0	-7.51825e-17	-8.5519e-17	-9.57988e-17	-9.57988e-17	-9.57988e-17	-2.8515e-15	2.17448e-16	-9.57988e-17	3.77696e-17	2.14519e-16	1.40534e-16	-9.57988e-17	-8.20597e-17	-3.84582e-15	-8.20597e-17	-8.20597e-17	2.47947e-16	1.14929e-16	-1.31233e-14
Tryptophan	-8.20597e-17	-8.20597e-17	-9.32284e-17	1.84166e-16	0	0	-7.25195e-17	-8.5519e-17	-8.20597e-17	-8.20597e-17	-8.20597e-17	-2.8515e-15	-8.20597e-17	-8.20597e-17	3.77696e-17	-8.20597e-17	-8.20597e-17	-8.20597e-17	-8.20597e-17	-3.84582e-15	-8.20597e-17	-8.20597e-17	-8.20597e-17	-8.20597e-17	-1.31233e-14
Zn2+	2.47947e-16	2.47947e-16	-9.29521e-17	1.40265e-17	0	0	-7.65471e-17	-8.5519e-17	-9.57988e-17	-9.57988e-17	2.47947e-16	-2.8515e-15	2.47947e-16	-9.57988e-17	3.77696e-17	2.14519e-16	1.40534e-16	-9.57988e-17	-8.20597e-17	-3.84582e-15	2.47947e-16	-8.20597e-17	2.47947e-16	1.14929e-16	-1.31233e-14
Fe2+	1.14929e-16	1.14929e-16	3.81445e-17	-1.22181e-16	0	0	-8.96852e-18	-8.5519e-17	1.14929e-16	1.14929e-16	1.14929e-16	-2.8515e-15	1.14929e-16	-9.57988e-17	3.77696e-17	2.14519e-16	1.14929e-16	1.14929e-16	-8.20597e-17	-3.84582e-15	1.14929e-16	-8.20597e-17	1.14929e-16	1.14929e-16	-1.31233e-14
Phosphate	-1.31233e-14	-1.31233e-14	-1.02761e-14	-1.31441e-14	0	0	-1.77598e-14	-7.23668e-17	-1.31233e-14	-1.31233e-14	-1.31233e-14	-3.05342e-15	-1.31233e-14	-1.31233e-14	-1.31727e-14	-1.31233e-14	-1.31233e-14	-1.31233e-14	-1.31233e-14	-4.00337e-15	-1.31233e-14	-1.31233e-14	-1.31233e-14	-1.31233e-14	-1.31233e-14
