# Supplementary material for: Determination of the genome-scale metabolic network of Bartonella quintana str. Toulouse to optimize growth for its use as chassis for synthetic biology
Source: Front Bioeng Biotechnol. 2025 Mar 27;13:1527084. doi: 10.3389/fbioe.2025.1527084 (PMC11983613; doi:10.3389/fbioe.2025.1527084)
Supplement: Supplementary file 5 [file Table4.xlsx]

## Sheet: Hoja1
	EXP_12.20	EXP_01.21	EXP_11.21	EXP_05.22	EXP_03.21	EXP_09.21
C	1.88	1.97	1.4	1.15	2.01	2.72
F	1.75	3	2.13	1.58	2.38	3.39
K	1.77	2.86	1.37	1.64	2.35	2.99
T	1.16	2.48	1.61	1.35	1.53	2.38
FK	1.21	2.29	1.65	0.95	2.91	3.79
FT	1.59	2.43	1.9	0.85	2.71	2.73
KT	1.84	1.51	1.28	1.41	2.67	2.85
FKT	1.35	1.96	1.83	1.59	1.62	3.81
Accepted or Discarded	Accepted	Accepted	Accepted	Accepted	Discarded	Discarded
