# Supplementary material for: Determination of the genome-scale metabolic network of Bartonella quintana str. Toulouse to optimize growth for its use as chassis for synthetic biology
Source: Front Bioeng Biotechnol. 2025 Mar 27;13:1527084. doi: 10.3389/fbioe.2025.1527084 (PMC11983613; doi:10.3389/fbioe.2025.1527084)
Supplement: Supplementary file 6 [file Table1.xlsx]

## Sheet: biomasa_bquint_pruned
Compound.ID	Compound.Name	Coefficient
cpd00001_c0	H2O_c0	-48.7529
cpd00002_c0	ATP_c0	-54.12
cpd00003_c0	NAD_c0	-0.001787
cpd00006_c0	NADP_c0	-0.000112
cpd00010_c0	CoA_c0	-0.000168
cpd00015_c0	FAD_c0	-0.000223
cpd00016_c0	Pyridoxal_phosphate_c0	-0.000223
cpd00017_c0	S_Adenosyl_L_methionine_c0	-0.000223
cpd00023_c0	L_Glutamate_c0	-0.255712
cpd00028_c0	Heme_c0	-0.000223
cpd00030_c0	Mn2_plus__c0	-0.000658
cpd00033_c0	Glycine_c0	-0.595297
cpd00034_c0	Zn2_plus__c0	-0.000324
cpd00035_c0	L_Alanine_c0	-0.499149
cpd00038_c0	GTP_c0	-0.209121
cpd00039_c0	L_Lysine_c0	-0.333448
cpd00041_c0	L_Aspartate_c0	-0.234232
cpd00042_c0	GSH_c0	-0.000223
cpd00051_c0	L_Arginine_c0	-0.28742
cpd00052_c0	CTP_c0	-0.129799
cpd00053_c0	L_Glutamine_c0	-0.255712
cpd00054_c0	L_Serine_c0	-0.209684
cpd00056_c0	TPP_c0	-0.000223
cpd00058_c0	Cu2_plus__c0	-0.000674
cpd00060_c0	L_Methionine_c0	-0.149336
cpd00062_c0	UTP_c0	-0.140101
cpd00063_c0	Ca2_plus__c0	-0.004952
cpd00065_c0	L_Tryptophan_c0	-0.055234
cpd00066_c0	L_Phenylalanine_c0	-0.180021
cpd00069_c0	L_Tyrosine_c0	-0.133993
cpd00084_c0	L_Cysteine_c0	-0.088988
cpd00087_c0	Tetrahydrofolate_c0	-0.000446
cpd00099_c0	Cl__c0	-0.004952
cpd00107_c0	L_Leucine_c0	-0.437778
cpd00118_c0	Putrescine_c0	-0.03327
cpd00119_c0	L_Histidine_c0	-0.092056
cpd00129_c0	L_Proline_c0	-0.214798
cpd00132_c0	L_Asparagine_c0	-0.234232
cpd00156_c0	L_Valine_c0	-0.411184
cpd00161_c0	L_Threonine_c0	-0.246506
cpd00201_c0	10_Formyltetrahydrofolate_c0	-0.000223
cpd00205_c0	K_plus__c0	-0.18569
cpd00220_c0	Riboflavin_c0	-0.000223
cpd00254_c0	Mg_c0	-0.008253
cpd00322_c0	L_Isoleucine_c0	-0.282306
cpd02229_c0	Bactoprenyl_diphosphate_c0	-5.5e-05
cpd03587_c0	kdo2_lipid_a_c0	-0.008151
cpd10515_c0	Fe2_plus__c0	-0.006388
cpd10516_c0	fe3_c0	-0.007428
cpd11493_c0	ACP_c0	-0.000223
cpd15533_c0	phosphatidylethanolamine_dioctadecanoyl_c0	-0.125724
cpd15560_c0	Ubiquinone_8_c0	-0.000223
cpd15665_c0	Peptidoglycan_polymer_n_subunits_c0	-0.013452
cpd00115_c0	dATP_c0	-0.0151441
cpd00357_c0	TTP_c0	-0.0155929
cpd00356_c0	dCTP_c0	-0.0103975
cpd00241_c0	dGTP_c0	-0.00913336
cpd00971_c0	Na_plus__c0	-0.004952
cpd00104_c0	BIOT_c0	-2e-06
cpd00008_c0	ADP_c0	53.95
cpd00009_c0	Phosphate_c0	53.9459
cpd00012_c0	PPi_c0	0.749831
cpd00067_c0	H_plus__c0	53.95
cpd12370_c0	apo_ACP_c0	0.000223
cpd15666_c0	Peptidoglycan_polymer_n_1_subunits_c0	0.013452
cpd00125_c0	5_10_Methylenetetrahydrofolate_c0	-0.000223
cpd00022_c0	Acetyl_CoA_c0	-0.000279
cpd00013_c0	NH3_c0	-0.012379
cpd00216_c0	Chorismate_c0	-0.000223
cpd00004_c0	NADH_c0	-4.5e-05
cpd00005_c0	NADPH_c0	-0.000335
cpd00078_c0	Succinyl_CoA_c0	-9.8e-05
cpd15561_c0	Ubiquinol_8_c0	-0.000223
